# Supplementary material for: Flywheel eccentric overload exercises versus barbell half squats for basketball players: Which is better for induction of post-activation performance enhancement?
Source: PLoS One. 2022 Nov 21;17(11):e0277432. doi: 10.1371/journal.pone.0277432 (PMC9678314; doi:10.1371/journal.pone.0277432)
Supplement: S1 Data — (XLSX) [file pone.0277432.s001.xlsx]

## Sheet: Basic Information
		Pre-TP			Pre-EOL
		N	mean	SD	mean	SD	t		p
	Age (years)	6	20	1.41421	21.25	1.25831	-1.32068	6	0.234746
	Height (cm)	6	190.5	3.69685	184.625	3.14576	1.59658	6	0.161472
	Weight (kg)	6	78.4	4.14327	66.725	2.25592	4.94954	6	0.00257913
	Body Hydration	6	51.025	4.00198	44.325	2.63486	2.79663	6	0.0313028
	Body mass index	6	23.25	0.58023	20.675	0.434933	7.10204	6	0.000391462
	Independent Samples Test
			Levene's Test for Equality of Variances		t-test for Equality of Means								Group Statistics
			F	Sig.	t	df	Sig. (2-tailed)	Mean Difference	Std. Error Difference	95% Confidence Interval of the Difference			Post-Group		N	Mean	Std. Deviation	Std. Error Mean
										Lower	Upper		Age (years)	1.0	6	20	1.41421	0.707107
	Age (years)	Equal variances assumed	0.0508475	0.82908	-1.32068	6	0.234746	-1.25	0.946485	-3.56596	1.06596			2.0	6	21.25	1.25831	0.629153
	Height (cm)	Equal variances assumed	0.236842	0.643762	1.59658	6	0.161472	3.875	2.42706	-2.0638	9.8138		Height(cm)	1.0	6	190.5	3.69685	1.84842
	Weight (kg)	Equal variances assumed	6.70248	0.0412721	4.94954	6	0.00257913	11.675	2.3588	5.90321	17.4468			2.0	6	184.625	3.14576	1.57288
	Body Hydration	Equal variances assumed	1.02707	0.349958	2.79663	6	0.0313028	6.7	2.39574	0.837829	12.5622		Weight (kg)	1.0	6	78.4	4.14327	2.07163
	Body mass index	Equal variances assumed	0.131068	0.729736	7.10204	6	0.000391462	2.575	0.362572	1.68782	3.46218			2.0	6	66.725	2.25592	1.12796
													Body Hydration	1.0	6	51.025	4.00198	2.00099
														2.0	6	44.325	2.63486	1.31743
													Body mass index	1.0	6	23.25	0.58023	0.290115
														2.0	6	20.675	0.434933	0.217466

## Sheet: Intra-group
Pre
Intra-group	EOL group	Low intensity									Medium intensity									High intensity
		ANOVA									ANOVA									ANOVA
				Sum of Squares	df	Mean Square	F	Sig.	ES				Sum of Squares	df	Mean Square	F	Sig.	ES				Sum of Squares	df	Mean Square	F	Sig.	ES
		JH	Between Groups	24.4756	4	6.11889	0.469124	0.757615	0.342463		JH	Between Groups	56.9369	4	14.2342	0.943316	0.465978	0.485622		JH	Between Groups	51.7961	4	12.949	0.860127	0.509886	0.463715
			Within Groups	195.648	25	13.0432						Within Groups	226.343	25	15.0896						Within Groups	225.822	25	15.0548
			Total	220.124	29							Total	283.28	29							Total	277.618	29
		PP	Between Groups	90179.9	4	22545	0.597488	0.670043	0.386487		PP	Between Groups	145326	4	36331.6	0.829623	0.526839	0.455418		PP	Between Groups	190842	4	47710.6	0.800538	0.543428	0.447364
			Within Groups	565994	25	37733						Within Groups	656894	25	43792.9						Within Groups	893972	25	59598.1
			Total	656174	29							Total	802220	29							Total	1.08481e+06	29
		NS	Between Groups	98.5142	4	24.6285	0.467654	0.758635	0.341926		NS	Between Groups	225.186	4	56.2964	0.659761	0.629344	0.406128		NS	Between Groups	296.552	4	74.1381	0.757936	0.568464	0.435297
			Within Groups	789.959	25	52.664						Within Groups	1279.93	25	85.3285						Within Groups	1467.24	25	97.8158
			Total	888.474	29							Total	1505.11	29							Total	1763.79	29
		SS	Between Groups	0.01228	4	0.00307	0.862763	0.508441	0.464425		SS	Between Groups	0.02137	4	0.0053425	1.35082	0.297201	0.581124		SS	Between Groups	0.07078	4	0.017695	1.86296	0.169446	0.682451
			Within Groups	0.053375	25	0.00355833						Within Groups	0.059325	25	0.003955						Within Groups	0.142475	25	0.00949833
			Total	0.065655	29							Total	0.080695	29							Total	0.213255	29
	TP group	Low intensity									Medium intensity									High intensity
		ANOVA									ANOVA									ANOVA
				Sum of Squares	df	Mean Square	F	Sig.	ES				Sum of Squares	df	Mean Square	F	Sig.	ES				Sum of Squares	df	Mean Square	F	Sig.	ES
		JH	Between Groups	22.6603	4	5.66509	0.481084	0.749322	0.346801		JH	Between Groups	13.6149	4	3.40374	0.269681	0.89291	0.259654		JH	Between Groups	2.46069	4	0.615172	0.0845387	0.985922	0.145378
			Within Groups	176.635	25	11.7757						Within Groups	189.32	25	12.6214						Within Groups	109.152	25	7.2768
			Total	199.296	29							Total	202.935	29							Total	111.613	29
		PP	Between Groups	72641	4	18160.3	0.123036	0.971982	0.175382		PP	Between Groups	62770.5	4	15692.6	0.110456	0.976956	0.166174		PP	Between Groups	9066.43	4	2266.61	0.0204497	0.999084	0.0715013
			Within Groups	2.21402e+06	25	147601						Within Groups	2.13107e+06	25	142072						Within Groups	1.66257e+06	25	110838
			Total	2.28666e+06	29							Total	2.19384e+06	29							Total	1.67164e+06	29
		NS	Between Groups	183.466	4	45.8666	0.0989984	0.981143	0.15732		NS	Between Groups	98.7429	4	24.6857	0.058681	0.992923	0.121121		NS	Between Groups	14.5073	4	3.62681	0.0102083	0.999768	0.0505181
			Within Groups	6949.59	25	463.306						Within Groups	6310.15	25	420.676						Within Groups	5329.2	25	355.28
			Total	7133.06	29							Total	6408.89	29							Total	5343.71	29
		SS	Between Groups	0.06277	4	0.0156925	1.03809	0.420067	0.509434		SS	Between Groups	0.03177	4	0.0079425	1.0001	0.43795	0.500026		SS	Between Groups	0.01662	4	0.004155	0.688864	0.610853	0.414989
			Within Groups	0.22675	25	0.0151167						Within Groups	0.119125	25	0.00794167						Within Groups	0.090475	25	0.00603167
			Total	0.28952	29							Total	0.150895	29							Total	0.107095	29
Post
Intra-group	EOL group	Low intensity									Medium intensity									High intensity
		ANOVA									ANOVA									ANOVA
				Sum of Squares	df	Mean Square	F	Sig.	ES				Sum of Squares	df	Mean Square	F	Sig.	ES				Sum of Squares	df	Mean Square	F	Sig.	ES
		JH	Between Groups	29.3366	4	7.33415	0.283322	0.884212	0.26614		JH	Between Groups	33.0026	4	8.25066	0.521675	0.72132	0.361135		JH	Between Groups	27.2985	4	6.82464	0.988701	0.443453	0.497167
			Within Groups	388.294	25	25.8863						Within Groups	237.236	25	15.8157						Within Groups	103.539	25	6.90263
			Total	417.631	29							Total	270.238	29							Total	130.838	29
		PP	Between Groups	108091	4	27022.7	0.11199	0.97637	0.167325		PP	Between Groups	121598	4	30399.4	0.169293	0.950718	0.205726		PP	Between Groups	100581	4	25145.3	0.213045	0.927111	0.230784
			Within Groups	3.61943e+06	25	241295						Within Groups	2.69351e+06	25	179567						Within Groups	1.77042e+06	25	118028
			Total	3.72752e+06	29							Total	2.8151e+06	29							Total	1.871e+06	29
		NS	Between Groups	171.312	4	42.8279	0.0675549	0.990757	0.129957		NS	Between Groups	186.845	4	46.7111	0.0914402	0.983713	0.151195		NS	Between Groups	151.56	4	37.8901	0.0989876	0.981146	0.157312
			Within Groups	9509.58	25	633.972						Within Groups	7662.57	25	510.838						Within Groups	5741.64	25	382.776
			Total	9680.89	29							Total	7849.42	29							Total	5893.2	29
		SS	Between Groups	0.06603	4	0.0165075	0.351311	0.839079	0.296357		SS	Between Groups	0.06393	4	0.0159825	1.28805	0.318622	0.56746		SS	Between Groups	0.04283	4	0.0107075	1.92523	0.158446	0.693764
			Within Groups	0.704825	25	0.0469883						Within Groups	0.186125	25	0.0124083						Within Groups	0.083425	25	0.00556167
			Total	0.770855	29							Total	0.250055	29							Total	0.126255	29
	TP group	Low intensity									Medium intensity									High intensity
		ANOVA									ANOVA									ANOVA
				Sum of Squares	df	Mean Square	F	Sig.	ES				Sum of Squares	df	Mean Square	F	Sig.	ES				Sum of Squares	df	Mean Square	F	Sig.	ES
		JH	Between Groups	14.4233	4	3.60582	0.702061	0.602588	0.418945		JH	Between Groups	15.069	4	3.76726	0.675325	0.619411	0.410891		JH	Between Groups	5.18249	4	1.29562	0.210993	0.928281	0.22967
			Within Groups	77.0408	25	5.13605						Within Groups	83.6766	25	5.57844						Within Groups	92.1089	25	6.14059
			Total	91.4641	29							Total	98.7456	29							Total	97.2914	29
		PP	Between Groups	53142.5	4	13285.6	0.630239	0.648455	0.396938		PP	Between Groups	36491.8	4	9122.95	0.179714	0.945367	0.211963		PP	Between Groups	20887.9	4	5221.98	0.13668	0.96617	0.184851
			Within Groups	316204	25	21080.3						Within Groups	761458	25	50763.9						Within Groups	573089	25	38205.9
			Total	369347	29							Total	797950	29							Total	593977	29
		NS	Between Groups	58.1869	4	14.5467	0.291819	0.878722	0.270101		NS	Between Groups	291.012	4	72.753	0.291076	0.879204	0.269757		NS	Between Groups	208.909	4	52.2272	0.340341	0.846518	0.291694
			Within Groups	747.727	25	49.8484						Within Groups	3749.18	25	249.945						Within Groups	2301.83	25	153.456
			Total	805.913	29							Total	4040.19	29							Total	2510.74	29
		SS	Between Groups	0.01788	4	0.00447	0.328676	0.854373	0.286652		SS	Between Groups	0.01593	4	0.0039825	0.433351	0.782474	0.329147		SS	Between Groups	0.04057	4	0.0101425	6.43288	0.00319866	1.26816
			Within Groups	0.204	25	0.0136						Within Groups	0.13785	25	0.00919						Within Groups	0.02365	25	0.00157667
			Total	0.22188	29							Total	0.15378	29							Total	0.06422	29

## Sheet: Inter-group
	Pre														Post
	Inter-group comparison	Low intensity													Inter-group comparison	Low intensity
		Independent Samples Test														Independent Samples Test
				Levene's Test for Equality of Variances		t-test for Equality of Means												Levene's Test for Equality of Variances		t-test for Equality of Means
				F	Sig.	t	df	Sig. (2-tailed)	Mean Difference	Std. Error Difference	95% Confidence Interval of the Difference							F	Sig.	t	df	Sig. (2-tailed)	Mean Difference	Std. Error Difference	95% Confidence Interval of the Difference
											Lower	Upper	d	ES											Lower	Upper	d	ES
		Jh-time1	Equal variances assumed	0.00493845	0.946259	1.4761	6	0.190374	3.73775	2.53217	-2.45826	9.93376	1.205	0.516		Jh-time1	Equal variances assumed	12.6731	0.0119281	-0.968252	6	0.370312	-2.4	2.47869	-8.46514	3.66514	0.79	0.368
			Equal variances not assumed			1.4761	5.94066	0.190856	3.73775	2.53217	-2.47329	9.94879					Equal variances not assumed			-0.968252	3.93531	0.388586	-2.4	2.47869	-9.3268	4.5268
		Jh-time2	Equal variances assumed	0.209828	0.663023	2.42003	6	0.0518613	5.986	2.47353	-0.066504	12.0385	1.976	0.703		Jh-time2	Equal variances assumed	17.6643	0.00566764	-1.09161	6	0.31689	-2.95825	2.71	-9.58938	3.67288	0.892	0.407
			Equal variances not assumed			2.42003	5.99652	0.051885	5.986	2.47353	-0.0673567	12.0394					Equal variances not assumed			-1.09161	4.22041	0.333366	-2.95825	2.71	-10.33	4.41345
		Jh-time3	Equal variances assumed	0.451994	0.526418	1.32482	6	0.233449	3.6245	2.73584	-3.06985	10.3188	1.082	0.476		Jh-time3	Equal variances assumed	13.3696	0.0106243	0.00966581	6	0.992601	0.027	2.79335	-6.80808	6.86208	0.008	0.004
			Equal variances not assumed			1.32482	5.38425	0.238673	3.6245	2.73584	-3.25988	10.5089					Equal variances not assumed			0.00966581	4.31607	0.992718	0.027	2.79335	-7.50965	7.56365
		Jh-time4	Equal variances assumed	0.242521	0.639891	1.99749	6	0.0927478	4.8535	2.42979	-1.09199	10.799	1.631	0.632		Jh-time4	Equal variances assumed	19.6683	0.00439989	-0.662071	6	0.532516	-1.89825	2.86714	-8.91389	5.11739	0.541	0.261
			Equal variances not assumed			1.99749	5.93223	0.0932922	4.8535	2.42979	-1.10849	10.8155					Equal variances not assumed			-0.662071	3.37454	0.550366	-1.89825	2.86714	-10.4758	6.67926
		Jh-time5	Equal variances assumed	0.319517	0.59239	1.99714	6	0.0927932	4.51225	2.25935	-1.01619	10.0407	1.631	0.632		Jh-time5	Equal variances assumed	4.67033	0.0739651	-0.670311	6	0.527602	-2.0405	3.04411	-9.48917	5.40817	0.547	0.264
			Equal variances not assumed			1.99714	5.85297	0.0939904	4.51225	2.25935	-1.05003	10.0745					Equal variances not assumed			-0.670311	4.81633	0.533449	-2.0405	3.04411	-9.95625	5.87525
		Pp-time1	Equal variances assumed	4.21364	0.0859186	-1.39414	6	0.212716	-305.394	219.056	-841.404	230.616	1.138	0.495		Pp-time1	Equal variances assumed	73.6886	0.000137333	1.62449	6	0.155398	386.595	237.98	-195.721	968.91	1.326	0.553
			Equal variances not assumed			-1.39414	4.83991	0.223892	-305.394	219.056	-874.143	263.356					Equal variances not assumed			1.62449	3.51167	0.189382	386.595	237.98	-312.006	1085.2
		Pp-time2	Equal variances assumed	18.6976	0.00496063	-0.784628	6	0.462516	-168.925	215.292	-695.726	357.877	0.641	0.305		Pp-time2	Equal variances assumed	26.7314	0.00207394	1.35742	6	0.223482	352.709	259.838	-283.091	988.509	1.108	0.485
			Equal variances not assumed			-0.784628	4.00823	0.47645	-168.925	215.292	-766.188	428.339					Equal variances not assumed			1.35742	3.89493	0.24797	352.709	259.838	-376.457	1081.88
		Pp-time3	Equal variances assumed	4.36429	0.0817011	-1.42978	6	0.202721	-312.268	218.403	-846.681	222.146	1.168	0.504		Pp-time3	Equal variances assumed	182.259	1.02399e-05	2.11075	6	0.0792911	533.914	252.95	-85.0335	1152.86	1.724	0.653
			Equal variances not assumed			-1.42978	4.96607	0.212555	-312.268	218.403	-874.847	250.311					Equal variances not assumed			2.11075	3.40887	0.114357	533.914	252.95	-219.128	1286.96
		Pp-time4	Equal variances assumed	7.67402	0.0324138	-1.02402	6	0.345325	-218.744	213.613	-741.436	303.948	0.836	0.386		Pp-time4	Equal variances assumed	43.8328	0.000572025	1.58757	6	0.163483	417.051	262.698	-225.749	1059.85	1.297	0.544
			Equal variances not assumed			-1.02402	4.34212	0.359448	-218.744	213.613	-793.846	356.357					Equal variances not assumed			1.58757	3.07095	0.208505	417.051	262.698	-408.15	1242.25
		Pp-time5	Equal variances assumed	10.62	0.0172739	-1.23177	6	0.264117	-258.382	209.765	-771.658	254.894	1.006	0.449		Pp-time5	Equal variances assumed	34.1826	0.00110446	1.53466	6	0.175767	408.417	266.129	-242.777	1059.61	1.253	0.531
			Equal variances not assumed			-1.23177	3.99189	0.285624	-258.382	209.765	-841.249	324.486					Equal variances not assumed			1.53466	3.7542	0.204219	408.417	266.129	-349.951	1166.79
		Ns-time1	Equal variances assumed	10.5245	0.017595	-2.1153	6	0.0787938	-26.817	12.6776	-57.8381	4.20408	1.727	0.654		Ns-time1	Equal variances assumed	94.8861	6.72577e-05	2.60675	6	0.0402955	32.303	12.392	1.98076	62.6252	2.129	0.729
			Equal variances not assumed			-2.1153	3.75605	0.106364	-26.817	12.6776	-62.936	9.30198					Equal variances not assumed			2.60675	3.52521	0.067747	32.303	12.392	-4.00975	68.6157
		Ns-time2	Equal variances assumed	50.3841	0.000392622	-2.22453	6	0.0677741	-24.627	11.0707	-51.7159	2.46191	1.817	0.672		Ns-time2	Equal variances assumed	28.2659	0.00180107	2.3875	6	0.054211	31.7097	13.2816	-0.789141	64.2086	1.949	0.698
			Equal variances not assumed			-2.22453	3.44927	0.100916	-24.627	11.0707	-57.3997	8.14574					Equal variances not assumed			2.3875	3.79533	0.0788522	31.7097	13.2816	-5.96352	69.383
		Ns-time3	Equal variances assumed	21.6824	0.00348026	-2.80064	6	0.0311376	-30.4157	10.8603	-56.9899	-3.8416	2.287	0.753		Ns-time3	Equal variances assumed	65.332	0.000192154	2.9863	6	0.0244367	38.6022	12.9264	6.97239	70.2321	2.438	0.773
			Equal variances not assumed			-2.80064	3.75697	0.0523928	-30.4157	10.8603	-61.3538	0.522275					Equal variances not assumed			2.9863	3.33583	0.050975	38.6022	12.9264	-0.288923	77.4934
		Ns-time4	Equal variances assumed	14.447	0.00895808	-2.46861	6	0.0485494	-27.316	11.0654	-54.392	-0.240047	2.016	0.71		Ns-time4	Equal variances assumed	38.0554	0.000833375	2.57408	6	0.0421032	34.5772	13.4329	1.70825	67.4463	2.102	0.724
			Equal variances not assumed			-2.46861	3.78342	0.0726524	-27.316	11.0654	-58.7445	4.11253					Equal variances not assumed			2.57408	3.20409	0.0769364	34.5772	13.4329	-6.67217	75.8267
		Ns-time5	Equal variances assumed	16.4873	0.00664704	-2.57614	6	0.041987	-28.3717	11.0133	-55.3203	-1.42319	2.103	0.725		Ns-time5	Equal variances assumed	32.2576	0.00128384	2.55048	6	0.0434626	33.9585	13.3146	1.37895	66.5381	2.082	0.721
			Equal variances not assumed			-2.57614	3.60604	0.0682281	-28.3717	11.0133	-60.3132	3.5697					Equal variances not assumed			2.55048	3.51301	0.0717958	33.9585	13.3146	-5.12008	73.0371
		Ss-time1	Equal variances assumed	46.8387	0.000478485	-2.91029	6	0.0269702	-0.25	0.0859021	-0.460195	-0.0398052	2.376	0.765		Ss-time1	Equal variances assumed	0.767058	0.414811	1.85095	6	0.11364	0.2425	0.131014	-0.0780789	0.563079	1.511	0.603
			Equal variances not assumed			-2.91029	3.39372	0.0533386	-0.25	0.0859021	-0.506284	0.0062837					Equal variances not assumed			1.85095	4.19005	0.134585	0.2425	0.131014	-0.114837	0.599837
		Ss-time2	Equal variances assumed	1.79932	0.228336	-2.6396	6	0.0385612	-0.2175	0.0823989	-0.419123	-0.0158771	2.156	0.733		Ss-time2	Equal variances assumed	0.651145	0.450498	1.77651	6	0.125983	0.155	0.0872496	-0.0584922	0.368492	1.451	0.587
			Equal variances not assumed			-2.6396	4.39075	0.0523844	-0.2175	0.0823989	-0.438466	0.00346609					Equal variances not assumed			1.77651	4.63387	0.140416	0.155	0.0872496	-0.0747186	0.384719
		Ss-time3	Equal variances assumed	0.736427	0.423757	-3.03714	6	0.0228869	-0.18	0.0592663	-0.32502	-0.0349805	2.48			Ss-time3	Equal variances assumed	0.0034373	0.955152	1.55983	6	0.169818	0.1675	0.107384	-0.0952583	0.430258	1.274	0.537
			Equal variances not assumed			-3.03714	4.96897	0.0290766	-0.18	0.0592663	-0.332636	-0.0273644		0.778			Equal variances not assumed			1.55983	5.98939	0.169905	0.1675	0.107384	-0.0953713	0.430371
		Ss-time4	Equal variances assumed	0.788899	0.408626	-3.84118	6	0.0085472	-0.1575	0.041003	-0.257831	-0.0571692	3.136	0.843		Ss-time4	Equal variances assumed	0.480523	0.51411	1.58143	6	0.164865	0.2325	0.147019	-0.127243	0.592243	1.291	0.542
			Equal variances not assumed			-3.84118	4.73556	0.0134259	-0.1575	0.041003	-0.264697	-0.0503032					Equal variances not assumed			1.58143	4.64596	0.179028	0.2325	0.147019	-0.154253	0.619253
		Ss-time5	Equal variances assumed	1.61465	0.250883	-2.81312	6	0.03063	-0.1775	0.0630971	-0.331893	-0.0231068	2.297	0.754		Ss-time5	Equal variances assumed	1.75601	0.233349	1.536	6	0.175445	0.205	0.133463	-0.121573	0.531573	1.254	0.531
			Equal variances not assumed			-2.81312	5.33796	0.0347926	-0.1775	0.0630971	-0.336656	-0.0183442					Equal variances not assumed			1.536	3.67526	0.205489	0.205	0.133463	-0.178831	0.588831
		Medium intensity														Medium intensity
		Independent Samples Test														Independent Samples Test
				Levene's Test for Equality of Variances		t-test for Equality of Means												Levene's Test for Equality of Variances		t-test for Equality of Means
				F	Sig.	t	df	Sig. (2-tailed)	Mean Difference	Std. Error Difference	95% Confidence Interval of the Difference							F	Sig.	t	df	Sig. (2-tailed)	Mean Difference	Std. Error Difference	95% Confidence Interval of the Difference
											Lower	Upper													Lower	Upper
		Jh-time1	Equal variances assumed	0.218257	0.656855	0.500046	6	0.634849	1.06275	2.1253	-4.13768	6.26318	0.408	0.2		Jh-time1	Equal variances assumed	3.84831	0.0974638	-0.572538	6	0.587754	-1.363	2.38063	-7.18819	4.46219	0.468	0.228
			Equal variances not assumed			0.500046	5.82164	0.635377	1.06275	2.1253	-4.17655	6.30205					Equal variances not assumed			-0.572538	4.82986	0.592574	-1.363	2.38063	-7.54802	4.82202
		Jh-time2	Equal variances assumed	0.000788165	0.978513	1.31092	6	0.237821	4.07275	3.10679	-3.52928	11.6748	1.07	0.472		Jh-time2	Equal variances assumed	26.5467	0.00211041	-0.135005	6	0.897023	-0.344	2.54806	-6.57888	5.89088	0.11	0.055
			Equal variances not assumed			1.31092	5.99089	0.23789	4.07275	3.10679	-3.53209	11.6776					Equal variances not assumed			-0.135005	3.99424	0.899138	-0.344	2.54806	-7.42257	6.73457
		Jh-time3	Equal variances assumed	0.0838644	0.781874	1.03267	6	0.341576	2.8465	2.75645	-3.89829	9.59129	0.843	0.389		Jh-time3	Equal variances assumed	9.52258	0.0215011	-0.163494	6	0.875497	-0.37225	2.27684	-5.94348	5.19898	0.133	0.066
			Equal variances not assumed			1.03267	5.56055	0.344566	2.8465	2.75645	-4.02963	9.72263					Equal variances not assumed			-0.163494	4.53089	0.877168	-0.37225	2.27684	-6.4121	5.6676
		Jh-time4	Equal variances assumed	0.257765	0.629778	1.46283	6	0.193837	3.0095	2.05731	-2.02455	8.04355	1.195	0.513		Jh-time4	Equal variances assumed	3.90756	0.0954522	-0.0692445	6	0.947045	-0.14675	2.1193	-5.3325	5.039	0.056	0.028
			Equal variances not assumed			1.46283	5.64403	0.196865	3.0095	2.05731	-2.10253	8.12153					Equal variances not assumed			-0.0692445	5.53385	0.947229	-0.14675	2.1193	-5.44025	5.14675
		Jh-time5	Equal variances assumed	0.548517	0.486885	1.64508	6	0.151057	4.83525	2.93923	-2.35678	12.0273	1.343	0.558		Jh-time5	Equal variances assumed	1.69391	0.240823	0.00744843	6	0.994299	0.0165	2.21523	-5.40398	5.43698	0.006	0.003
			Equal variances not assumed			1.64508	5.28431	0.157722	4.83525	2.93923	-2.59962	12.2701					Equal variances not assumed			0.00744843	5.68729	0.994311	0.0165	2.21523	-5.47705	5.51005
		Pp-time1	Equal variances assumed	11.4525	0.0147819	-2.27293	6	0.063412	-467.766	205.799	-971.337	35.8049	1.856	0.68		Pp-time1	Equal variances assumed	3.77524	0.100025	1.16981	6	0.286438	302.316	258.432	-330.043	934.675	0.955	0.431
			Equal variances not assumed			-2.27293	4.46854	0.0784765	-467.766	205.799	-1016.28	80.7524					Equal variances not assumed			1.16981	5.301	0.29197	302.316	258.432	-350.817	955.449
		Pp-time2	Equal variances assumed	5.49692	0.0574851	-1.06596	6	0.327445	-260.901	244.757	-859.798	337.997	0.87	0.399		Pp-time2	Equal variances assumed	3.65153	0.104578	1.29046	6	0.244386	364.169	282.201	-326.351	1054.69	1.053	0.466
			Equal variances not assumed			-1.06596	4.79919	0.337105	-260.901	244.757	-898.069	376.267					Equal variances not assumed			1.29046	5.19136	0.251376	364.169	282.201	-353.282	1081.62
		Pp-time3	Equal variances assumed	2.51542	0.163832	-1.59778	6	0.161206	-359.493	224.995	-910.035	191.05	1.305	0.546		Pp-time3	Equal variances assumed	55.5559	0.00030064	2.29254	6	0.0617286	509.679	222.321	-34.3199	1053.68	1.872	0.683
			Equal variances not assumed			-1.59778	5.44545	0.166205	-359.493	224.995	-923.915	204.93					Equal variances not assumed			2.29254	3.53018	0.092447	509.679	222.321	-141.369	1160.73
		Pp-time4	Equal variances assumed	8.61967	0.0260853	-1.7319	6	0.134002	-349.599	201.858	-843.527	144.33	1.414	0.577		Pp-time4	Equal variances assumed	23.1901	0.00295329	2.52048	6	0.045258	523.367	207.646	15.2751	1031.46	2.056	0.717
			Equal variances not assumed			-1.7319	4.45091	0.15103	-349.599	201.858	-888.349	189.152					Equal variances not assumed			2.52048	3.68336	0.070649	523.367	207.646	-73.2331	1119.97
		Pp-time5	Equal variances assumed	21.0262	0.00374899	-1.79193	6	0.123323	-352.525	196.729	-833.904	128.854	1.463	0.59		Pp-time5	Equal variances assumed	9.74068	0.0205586	2.41042	6	0.0525436	533.276	221.238	-8.07262	1074.63	1.968	0.701
			Equal variances not assumed			-1.79193	3.94868	0.148549	-352.525	196.729	-901.544	196.493					Equal variances not assumed			2.41042	4.37863	0.0680061	533.276	221.238	-60.5867	1127.14
		Ns-time1	Equal variances assumed	21.1227	0.00370778	-3.23986	6	0.0176901	-35.2953	10.8941	-61.9521	-8.6384	2.645	0.798		Ns-time1	Equal variances assumed	0.232368	0.646853	1.54591	6	0.173084	24.7493	16.0095	-14.4246	63.9231	1.262	0.534
			Equal variances not assumed			-3.23986	4.0174	0.0314802	-35.2953	10.8941	-65.4905	-5.10003					Equal variances not assumed			1.54591	5.99981	0.173086	24.7493	16.0095	-14.4249	63.9234
		Ns-time2	Equal variances assumed	24.7658	0.00251043	-2.37249	6	0.0553324	-28.433	11.9845	-57.7579	0.891927	1.937	0.696		Ns-time2	Equal variances assumed	0.250547	0.634517	1.60366	6	0.15991	27.4868	17.14	-14.4534	69.4269	1.31	0.548
			Equal variances not assumed			-2.37249	3.92847	0.0777922	-28.433	11.9845	-61.9475	5.08151					Equal variances not assumed			1.60366	5.99789	0.159928	27.4868	17.14	-14.4569	69.4304
		Ns-time3	Equal variances assumed	13.3219	0.0107073	-2.91808	6	0.026698	-32.5803	11.165	-59.8999	-5.26056	2.383	0.766		Ns-time3	Equal variances assumed	67.6039	0.000174721	3.23856	6	0.0177188	38.271	11.8173	9.35517	67.1868	2.645	0.798
			Equal variances not assumed			-2.91808	4.31492	0.0395116	-32.5803	11.165	-62.707	-2.45352					Equal variances not assumed			3.23856	3.48599	0.0386665	38.271	11.8173	3.46208	73.0799
		Ns-time4	Equal variances assumed	22.7204	0.00310528	-2.96526	6	0.0251113	-31.9195	10.7645	-58.2593	-5.57971	2.421	0.771		Ns-time4	Equal variances assumed	41.8578	0.000647147	3.4657	6	0.0133738	38.7313	11.1756	11.3856	66.0769	2.83	0.817
			Equal variances not assumed			-2.96526	4.00038	0.0413334	-31.9195	10.7645	-61.8054	-2.03357					Equal variances not assumed			3.4657	3.47919	0.0320785	38.7313	11.1756	5.78235	71.6802
		Ns-time5	Equal variances assumed	10.228	0.0186443	-2.49472	6	0.0468617	-28.4078	11.3871	-56.2711	-0.544427	2.037	0.714		Ns-time5	Equal variances assumed	18.0272	0.00540484	3.32489	6	0.0159074	38.8248	11.677	10.2521	67.3974	2.715	0.805
			Equal variances not assumed			-2.49472	4.5953	0.0591389	-28.4078	11.3871	-58.4719	1.65645					Equal variances not assumed			3.32489	3.97994	0.0294667	38.8248	11.677	6.33964	71.3099
		Ss-time1	Equal variances assumed	40.3333	0.000714384	-3.29781	6	0.0164528	-0.18	0.0545817	-0.313557	-0.0464433	2.693	0.803		Ss-time1	Equal variances assumed	1.06805	0.341232	1.76706	6	0.127641	0.1525	0.0863013	-0.0586717	0.363672	1.443	0.585
			Equal variances not assumed			-3.29781	3.92432	0.0308579	-0.18	0.0545817	-0.332703	-0.0272973					Equal variances not assumed			1.76706	4.49894	0.143961	0.1525	0.0863013	-0.0769861	0.381986
		Ss-time2	Equal variances assumed	2.03109	0.203989	-1.75938	6	0.129007	-0.1225	0.069627	-0.292871	0.0478711	1.436	0.583		Ss-time2	Equal variances assumed	0.0493454	0.831574	0.907591	6	0.399078	0.065	0.0716182	-0.110243	0.240243	0.741	0.348
			Equal variances not assumed			-1.75938	3.8658	0.155812	-0.1225	0.069627	-0.318491	0.0734912					Equal variances not assumed			0.907591	5.98931	0.399138	0.065	0.0716182	-0.110319	0.240319
		Ss-time3	Equal variances assumed	0.0030896	0.957478	-3.29461	6	0.0165185	-0.17	0.0515994	-0.296259	-0.0437408	2.69	0.803		Ss-time3	Equal variances assumed	1.43101	0.276722	0.697397	6	0.511659	0.0575	0.0824495	-0.144247	0.259247	0.569	0.273
			Equal variances not assumed			-3.29461	5.83337	0.0172131	-0.17	0.0515994	-0.297139	-0.0428613					Equal variances not assumed			0.697397	5.72657	0.512856	0.0575	0.0824495	-0.146605	0.261605
		Ss-time4	Equal variances assumed	0.3	0.603645	-2.85943	6	0.0288234	-0.1125	0.0393436	-0.20877	-0.0162297	2.334	0.759		Ss-time4	Equal variances assumed	1.11628	0.331393	1.66855	6	0.146249	0.095	0.0569356	-0.0443165	0.234316	1.363	0.563
			Equal variances not assumed			-2.85943	5.496	0.0318056	-0.1125	0.0393436	-0.210951	-0.0140487					Equal variances not assumed			1.66855	5.54825	0.150269	0.095	0.0569356	-0.0471129	0.237113
		Ss-time5	Equal variances assumed	0.04	0.848087	-2.25441	6	0.065046	-0.12	0.0532291	-0.250247	0.0102468	1.84	0.677		Ss-time5	Equal variances assumed	0.0733899	0.795542	1.92624	6	0.102376	0.1275	0.066191	-0.0344636	0.289464	1.573	0.618
			Equal variances not assumed			-2.25441	5.98674	0.0651432	-0.12	0.0532291	-0.250317	0.0103168					Equal variances not assumed			1.92624	5.9987	0.102387	0.1275	0.066191	-0.0344721	0.289472
		High intensity														High intensity
		Independent Samples Test														Independent Samples Test
				Levene's Test for Equality of Variances		t-test for Equality of Means												Levene's Test for Equality of Variances		t-test for Equality of Means
				F	Sig.	t	df	Sig. (2-tailed)	Mean Difference	Std. Error Difference	95% Confidence Interval of the Difference							F	Sig.	t	df	Sig. (2-tailed)	Mean Difference	Std. Error Difference	95% Confidence Interval of the Difference
											Lower	Upper													Lower	Upper
		Jh-time1	Equal variances assumed	0.00153357	0.970033	0.239007	6	0.819055	0.44375	1.85664	-4.09929	4.98679	0.195	0.097		Jh-time1	Equal variances assumed	0.000105755	0.992128	-0.498886	6	0.635619	-1.02125	2.04706	-6.03023	3.98773	0.407	0.2
			Equal variances not assumed			0.239007	5.98279	0.819077	0.44375	1.85664	-4.10246	4.98996					Equal variances not assumed			-0.498886	5.84109	0.636086	-1.02125	2.04706	-6.06345	4.02095
		Jh-time2	Equal variances assumed	2.62892	0.15606	1.6581	6	0.148371	3.91825	2.3631	-1.86404	9.70054	1.354	0.561		Jh-time2	Equal variances assumed	0.00534665	0.944087	0.170398	6	0.870298	0.284	1.66669	-3.79423	4.36223	0.139	0.069
			Equal variances not assumed			1.6581	3.65206	0.179387	3.91825	2.3631	-2.89679	10.7333					Equal variances not assumed			0.170398	5.93902	0.870354	0.284	1.66669	-3.8044	4.3724
		Jh-time3	Equal variances assumed	0.849512	0.392244	1.74036	6	0.132444	4.40825	2.53295	-1.78965	10.6062	1.421	0.579		Jh-time3	Equal variances assumed	6.82158	0.0400229	0.489092	6	0.64214	0.7555	1.5447	-3.02424	4.53524	0.399	0.196
			Equal variances not assumed			1.74036	5.52156	0.136721	4.40825	2.53295	-1.92219	10.7387					Equal variances not assumed			0.489092	5.30526	0.644329	0.7555	1.5447	-3.14753	4.65853
		Jh-time4	Equal variances assumed	0.480517	0.514112	1.87619	6	0.109733	4.28425	2.28348	-1.30323	9.87173	1.531	0.608		Jh-time4	Equal variances assumed	0.156247	0.706306	0.337159	6	0.747479	0.70425	2.08878	-4.40681	5.81531	0.275	0.136
			Equal variances not assumed			1.87619	5.36298	0.11552	4.28425	2.28348	-1.46812	10.0366					Equal variances not assumed			0.337159	5.99895	0.747481	0.70425	2.08878	-4.40702	5.81552
		Jh-time5	Equal variances assumed	5.3035	0.0608554	1.44775	6	0.197845	3.899	2.69314	-2.69088	10.4889	1.182	0.509		Jh-time5	Equal variances assumed	4.92279	0.0683167	-0.3227	6	0.757871	-0.519	1.6083	-4.45437	3.41637	0.264	0.131
			Equal variances not assumed			1.44775	4.08365	0.219845	3.899	2.69314	-3.51834	11.3163					Equal variances not assumed			-0.3227	5.21444	0.759462	-0.519	1.6083	-4.60266	3.56466
		Pp-time1	Equal variances assumed	10.5635	0.0174631	-2.663	6	0.0373742	-505.34	189.764	-969.674	-41.0052	2.174	0.736		Pp-time1	Equal variances assumed	0.0489237	0.832282	1.32336	6	0.233906	323.06	244.121	-274.282	920.403	1.08	0.475
			Equal variances not assumed			-2.663	4.66762	0.0479459	-505.34	189.764	-1003.78	-6.90163					Equal variances not assumed			1.32336	5.99709	0.233928	323.06	244.121	-274.353	920.473
		Pp-time2	Equal variances assumed	0.293014	0.607793	-1.56031	6	0.169706	-294.437	188.704	-756.18	167.306	1.274	0.537		Pp-time2	Equal variances assumed	13.3926	0.0105845	3.09288	6	0.0213093	549.514	177.671	114.77	984.258	2.525	0.784
			Equal variances not assumed			-1.56031	5.98377	0.169839	-294.437	188.704	-756.484	167.609					Equal variances not assumed			3.09288	4.27628	0.0333481	549.514	177.671	68.5398	1030.49
		Pp-time3	Equal variances assumed	3.39829	0.114829	-1.23005	6	0.264717	-264.694	215.191	-791.247	261.858	1.004	0.449		Pp-time3	Equal variances assumed	48.4089	0.000437649	3.24923	6	0.0174831	578.134	177.929	142.757	1013.51	2.653	0.798
			Equal variances not assumed			-1.23005	5.5013	0.268671	-264.694	215.191	-803.037	273.648					Equal variances not assumed			3.24923	3.55523	0.0372438	578.134	177.929	58.7684	1097.5
		Pp-time4	Equal variances assumed	10.0302	0.0193912	-1.25576	6	0.255888	-272.221	216.777	-802.656	258.214	1.026	0.456		Pp-time4	Equal variances assumed	17.0157	0.00618143	2.87699	6	0.0281682	575.023	199.869	85.9602	1064.09	2.349	0.761
			Equal variances not assumed			-1.25576	4.36191	0.272263	-272.221	216.777	-854.899	310.457					Equal variances not assumed			2.87699	4.1225	0.0435586	575.023	199.869	26.5394	1123.51
		Pp-time5	Equal variances assumed	0.0132467	0.912126	-1.34748	6	0.226481	-295.605	219.377	-832.402	241.191	1.1	0.482		Pp-time5	Equal variances assumed	37.4105	0.000871821	2.77676	6	0.0321342	500.772	180.344	59.4861	942.057	2.267	0.75
			Equal variances not assumed			-1.34748	5.99988	0.226482	-295.605	219.377	-832.404	241.193					Equal variances not assumed			2.77676	3.46304	0.0587967	500.772	180.344	-32.0998	1033.64
		Ns-time1	Equal variances assumed	18.0639	0.00537919	-3.58581	6	0.011562	-36.9725	10.3108	-62.2021	-11.7429	2.928	0.826		Ns-time1	Equal variances assumed	0.0125065	0.914604	1.64512	6	0.151048	25.701	15.6226	-12.5261	63.9281	1.343	0.558
			Equal variances not assumed			-3.58581	4.10133	0.0220948	-36.9725	10.3108	-65.323	-8.62199					Equal variances not assumed			1.64512	5.68702	0.153765	25.701	15.6226	-13.0419	64.4439
		Ns-time2	Equal variances assumed	9.21158	0.0229481	-3.13595	6	0.0201714	-29.913	9.53873	-53.2534	-6.57256	2.561	0.788		Ns-time2	Equal variances assumed	35.2412	0.0010199	3.94232	6	0.00760438	39.496	10.0185	14.9817	64.0103	3.219	0.849
			Equal variances not assumed			-3.13595	4.74993	0.0276497	-29.913	9.53873	-54.8265	-4.99949					Equal variances not assumed			3.94232	3.84333	0.01828	39.496	10.0185	11.2273	67.7647
		Ns-time3	Equal variances assumed	8.0934	0.0293778	-2.34311	6	0.0575987	-26.1498	11.1603	-53.458	1.1585	1.913	0.691		Ns-time3	Equal variances assumed	45.926	0.00050458	3.98349	6	0.00725432	40.715	10.2209	15.7052	65.7248	3.252	0.852
			Equal variances not assumed			-2.34311	4.76564	0.0686635	-26.1498	11.1603	-55.2678	2.96826					Equal variances not assumed			3.98349	3.57153	0.0203743	40.715	10.2209	10.9427	70.4873
		Ns-time4	Equal variances assumed	22.1817	0.00329275	-2.58972	6	0.0412273	-29.5173	11.3978	-57.4068	-1.62772	2.115	0.727		Ns-time4	Equal variances assumed	39.3751	0.000761481	3.7748	6	0.00923654	40.736	10.7916	14.33	67.142	3.082	0.839
			Equal variances not assumed			-2.58972	4.02735	0.0602932	-29.5173	11.3978	-61.0782	2.04368					Equal variances not assumed			3.7748	3.64116	0.0231339	40.736	10.7916	9.57258	71.8994
		Ns-time5	Equal variances assumed	3.65897	0.104296	-2.81828	6	0.0304231	-30.171	10.7055	-56.3664	-3.97563	2.301	0.755		Ns-time5	Equal variances assumed	37.9231	0.000841076	3.67701	6	0.0103675	37.6653	10.2434	12.6004	62.7301	3.002	0.832
			Equal variances not assumed			-2.81828	5.08839	0.0364629	-30.171	10.7055	-57.5472	-2.79484					Equal variances not assumed			3.67701	3.49467	0.0268745	37.6653	10.2434	7.52721	67.8033
		Ss-time1	Equal variances assumed	1.35	0.289403	-0.0686264	6	0.947517	-0.005	0.0728583	-0.183278	0.173278	0.056	0.028		Ss-time1	Equal variances assumed	1.40895	0.280092	2.32981	6	0.0586556	0.11	0.0472141	-0.00552862	0.225529	1.902	0.689
			Equal variances not assumed			-0.0686264	5.80419	0.94759	-0.005	0.0728583	-0.184746	0.174746					Equal variances not assumed			2.32981	4.91052	0.0681712	0.11	0.0472141	-0.0120358	0.232036
		Ss-time2	Equal variances assumed	1.15385	0.324034	-0.80268	6	0.452773	-0.04	0.0498331	-0.161937	0.0819371	0.656	0.312		Ss-time2	Equal variances assumed	0.987805	0.358656	2.27895	6	0.0628903	0.1025	0.0449768	-0.00755438	0.212554	1.86	0.681
			Equal variances not assumed			-0.80268	5.66906	0.454484	-0.04	0.0498331	-0.163684	0.0836835					Equal variances not assumed			2.27895	5.02773	0.0713413	0.1025	0.0449768	-0.0129252	0.217925
		Ss-time3	Equal variances assumed	0.617002	0.462045	-1.49475	6	0.185604	-0.1125	0.0752634	-0.296663	0.071663	1.221	0.521		Ss-time3	Equal variances assumed	4.74194	0.0723003	2.58377	6	0.0415584	0.11	0.0425735	0.00582648	0.214174	2.11	0.73
			Equal variances not assumed			-1.49475	4.01614	0.209016	-0.1125	0.0752634	-0.321134	0.096134					Equal variances not assumed			2.58377	3.96187	0.0616648	0.11	0.0425735	-0.00865286	0.228653
		Ss-time4	Equal variances assumed	0.896679	0.380233	-1.42694	6	0.203501	-0.065	0.0455522	-0.176462	0.0464621	1.165	0.503		Ss-time4	Equal variances assumed	3.85714	0.0971602	2.7735	6	0.0322728	0.1	0.0360555	0.0117753	0.188225	2.265	0.75
			Equal variances not assumed			-1.42694	5.03514	0.212553	-0.065	0.0455522	-0.18185	0.0518502					Equal variances not assumed			2.7735	5.48108	0.0355101	0.1	0.0360555	0.00971053	0.190289
		Ss-time5	Equal variances assumed	0.0169252	0.900742	-1.32424	6	0.23363	-0.0825	0.0622997	-0.234942	0.0699418	1.081	0.476		Ss-time5	Equal variances assumed	3.36842	0.116128	3.1665	6	0.0194045	0.125	0.0394757	0.0284064	0.221594	2.586	0.791
			Equal variances not assumed			-1.32424	5.67339	0.236267	-0.0825	0.0622997	-0.237095	0.0720946					Equal variances not assumed			3.1665	3.44579	0.0418046	0.125	0.0394757	0.00808296	0.241917

## Sheet: Before and after crossover
Pre-TP vs Post-EOT		Low intensity													Medium intensity														High intensity
	Independent Samples Test														Independent Samples Test														Independent Samples Test
			Levene's Test for Equality of Variances		t-test for Equality of Means												Levene's Test for Equality of Variances		t-test for Equality of Means												Levene's Test for Equality of Variances		t-test for Equality of Means
			F	Sig.	t	df	Sig. (2-tailed)	Mean Difference	Std. Error Difference	95% Confidence Interval of the Difference							F	Sig.	t	df	Sig. (2-tailed)	Mean Difference	Std. Error Difference	95% Confidence Interval of the Difference							F	Sig.	t	df	Sig. (2-tailed)	Mean Difference	Std. Error Difference	95% Confidence Interval of the Difference
										Lower	Upper	d	ES											Lower	Upper													Lower	Upper
	Jh-time1	Equal variances assumed	1.89125	0.218201	-0.313578	6	0.764457	-0.897	2.86053	-7.89646	6.10246	0.256	0.127		Jh-time1	Equal variances assumed	0.965399	0.363775	-0.235572	6	0.8216	-0.618	2.6234	-7.03724	5.80124	0.193	0.096		Jh-time1	Equal variances assumed	0.0998559	0.762706	-0.372277	6	0.722482	-0.6845	1.83868	-5.1836	3.8146	0.304	0.15
		Equal variances not assumed			-0.313578	5.52051	0.765348	-0.897	2.86053	-8.0465	6.2525					Equal variances not assumed			-0.235572	5.70151	0.821997	-0.618	2.6234	-7.11959	5.88359					Equal variances not assumed			-0.372277	5.99264	0.722497	-0.6845	1.83868	-5.18494	3.81594
	Jh-time2	Equal variances assumed	9.89184	0.0199376	-0.868986	6	0.418255	-2.63425	3.03141	-10.0518	4.78334	0.71	0.334		Jh-time2	Equal variances assumed	0.452407	0.526235	-0.866598	6	0.419463	-2.81625	3.24978	-10.7682	5.13567	0.708	0.334		Jh-time2	Equal variances assumed	37.6635	0.00085646	-2.51227	6	0.0457629	-3.372	1.34222	-6.65628	-0.087718	2.061	0.716
		Equal variances not assumed			-0.868986	5.44851	0.421478	-2.63425	3.03141	-10.2377	4.96919					Equal variances not assumed			-0.866598	5.98479	0.419544	-2.81625	3.24978	-10.7731	5.14057					Equal variances not assumed			-2.51227	5.22304	0.0516301	-3.372	1.34222	-6.77842	0.034425
	Jh-time3	Equal variances assumed	12.8651	0.0115484	-0.842279	6	0.431918	-2.50075	2.96903	-9.7657	4.7642	0.687	0.325		Jh-time3	Equal variances assumed	1.26981	0.302843	-0.834809	6	0.435797	-2.17675	2.60748	-8.55703	4.20353	0.682	0.323		Jh-time3	Equal variances assumed	0.0135033	0.911283	-1.73335	6	0.133734	-3.418	1.9719	-8.24307	1.40707	1.415	0.578
		Equal variances not assumed			-0.842279	5.03402	0.437806	-2.50075	2.96903	-10.1174	5.11589					Equal variances not assumed			-0.834809	5.77664	0.436981	-2.17675	2.60748	-8.61731	4.26381					Equal variances not assumed			-1.73335	5.8423	0.135069	-3.418	1.9719	-8.27482	1.43882
	Jh-time4	Equal variances assumed	3.24439	0.121747	-0.469763	6	0.655112	-1.55825	3.3171	-9.6749	6.5584	0.384	0.188		Jh-time4	Equal variances assumed	0.317733	0.593399	-0.934992	6	0.385878	-2.20175	2.35483	-7.96382	3.56032	0.763	0.357		Jh-time4	Equal variances assumed	0.0928392	0.77089	-1.37651	6	0.217824	-3.291	2.39083	-9.14115	2.55915	0.124	0.49
		Equal variances not assumed			-0.469763	5.15062	0.657743	-1.55825	3.3171	-10.0107	6.89417					Equal variances not assumed			-0.934992	5.98785	0.385948	-2.20175	2.35483	-7.96665	3.56315					Equal variances not assumed			-1.37651	5.70694	0.220226	-3.291	2.39083	-9.21474	2.63274
	Jh-time5	Equal variances assumed	3.06745	0.130435	-0.473544	6	0.652564	-1.489	3.14438	-9.18301	6.20501	0.387	0.19		Jh-time5	Equal variances assumed	0.336583	0.582924	-0.94697	6	0.380215	-2.2725	2.39976	-8.1445	3.5995	0.773	0.361		Jh-time5	Equal variances assumed	1.5156	0.26435	-1.28054	6	0.247626	-2.19475	1.71392	-6.38857	1.99907	1.046	0.463
		Equal variances not assumed			-0.473544	5.16573	0.655164	-1.489	3.14438	-9.4945	6.5165					Equal variances not assumed			-0.94697	5.98386	0.380309	-2.2725	2.39976	-8.14834	3.60334					Equal variances not assumed			-1.28054	5.7174	0.249846	-2.19475	1.71392	-6.43933	2.04983
	Pp-time1	Equal variances assumed	2.50747	0.164397	-0.183654	6	0.860334	-54.4475	296.468	-779.878	670.983	0.15	0.075		Pp-time1	Equal variances assumed	2.08601	0.198772	-0.133385	6	0.89825	-37.5125	281.235	-725.67	650.645	0.109	0.054		Pp-time1	Equal variances assumed	0.514297	0.500237	-0.174388	6	0.867296	-41.549	238.255	-624.539	541.441	0.142	0.071
		Equal variances not assumed			-0.183654	5.79778	0.860539	-54.4475	296.468	-786.056	677.161					Equal variances not assumed			-0.133385	5.86619	0.898347	-37.5125	281.235	-729.494	654.469					Equal variances not assumed			-0.174388	5.99572	0.8673	-41.549	238.255	-624.64	541.542
	Pp-time2	Equal variances assumed	3.80199	0.0990771	-0.510551	6	0.6279	-159.899	313.19	-926.247	606.448	0.417	0.204		Pp-time2	Equal variances assumed	0.566699	0.480057	-0.615532	6	0.560811	-195.105	316.97	-970.701	580.492	0.503	0.244		Pp-time2	Equal variances assumed	2.73437	0.149295	-0.969886	6	0.36956	-204.681	211.036	-721.066	311.705	0.792	0.368
		Equal variances not assumed			-0.510551	5.78162	0.628565	-159.899	313.19	-933.318	613.52					Equal variances not assumed			-0.615532	5.93397	0.561053	-195.105	316.97	-972.798	582.589					Equal variances not assumed			-0.969886	5.85242	0.370461	-204.681	211.036	-724.239	314.878
	Pp-time3	Equal variances assumed	7.14005	0.0369237	-0.493488	6	0.639209	-151.796	307.598	-904.461	600.869	0.403	0.197		Pp-time3	Equal variances assumed	3.19646	0.124019	-0.470769	6	0.654433	-132.128	280.665	-818.892	554.635	0.385	0.189		Pp-time3	Equal variances assumed	0.021672	0.887785	-0.853568	6	0.426103	-207.472	243.065	-802.231	387.286	0.725	0.341
		Equal variances not assumed			-0.493488	5.604	0.640405	-151.796	307.598	-917.543	613.952					Equal variances not assumed			-0.470769	5.86402	0.654806	-132.128	280.665	-822.771	558.514					Equal variances not assumed			-0.853568	5.99765	0.426115	-207.472	243.065	-802.288	387.343
	Pp-time4	Equal variances assumed	2.3039	0.179846	-0.350102	6	0.738225	-113.509	324.217	-906.84	679.822	0.286	0.141		Pp-time4	Equal variances assumed	0.415707	0.542937	-0.501395	6	0.633955	-133.646	266.549	-785.868	518.575	0.409	0.2		Pp-time4	Equal variances assumed	0.160566	0.702515	-0.747867	6	0.482812	-199.764	267.111	-853.361	453.834	0.611	0.292
		Equal variances not assumed			-0.350102	5.51161	0.739249	-113.509	324.217	-924.196	697.178					Equal variances not assumed			-0.501395	5.95373	0.634089	-133.646	266.549	-787.098	519.806					Equal variances not assumed			-0.747867	5.97684	0.482917	-199.764	267.111	-853.976	454.448
	Pp-time5	Equal variances assumed	2.11658	0.19595	-0.285235	6	0.785055	-90.3822	316.87	-865.735	684.97	0.233	0.116		Pp-time5	Equal variances assumed	0.466091	0.520265	-0.511721	6	0.627128	-137.941	269.563	-797.537	521.655	0.418	0.205		Pp-time5	Equal variances assumed	0.627476	0.458447	-0.571435	6	0.588454	-133.222	233.135	-703.682	437.239	0.466	0.227
		Equal variances not assumed			-0.285235	5.64453	0.785639	-90.3822	316.87	-877.726	696.962					Equal variances not assumed			-0.511721	5.95847	0.627251	-137.941	269.563	-798.653	522.771					Equal variances not assumed			-0.571435	5.92753	0.588699	-133.222	233.135	-705.377	438.934
	Ns-time1	Equal variances assumed	0.0452688	0.838555	-0.279303	6	0.78939	-4.7035	16.8401	-45.9098	36.5028	0.228	0.113		Ns-time1	Equal variances assumed	2.51195	0.164079	-0.102216	6	0.921916	-1.545	15.115	-38.5301	35.4401	0.083	0.042		Ns-time1	Equal variances assumed	0.123577	0.737203	-0.122303	6	0.906653	-1.65325	13.5177	-34.7298	31.4233	0.01	0.05
		Equal variances not assumed			-0.279303	5.99986	0.78939	-4.7035	16.8401	-45.91	36.503					Equal variances not assumed			-0.102216	5.92088	0.921959	-1.545	15.115	-38.6502	35.5602					Equal variances not assumed			-0.122303	5.99701	0.906655	-1.65325	13.5177	-34.7338	31.4273
	Ns-time2	Equal variances assumed	2.07619	0.19969	-0.395058	6	0.706462	-6.48425	16.4134	-46.6464	33.6779	0.323	0.159		Ns-time2	Equal variances assumed	0.544823	0.488294	-0.472704	6	0.653129	-7.819	16.541	-48.2934	32.6554	0.386	0.19		Ns-time2	Equal variances assumed	1.04599	0.345887	-0.643957	6	0.543419	-8.05875	12.5144	-38.6804	22.5629	0.526	0.254
		Equal variances not assumed			-0.395058	5.86127	0.706775	-6.48425	16.4134	-46.878	33.9095					Equal variances not assumed			-0.472704	5.9476	0.653271	-7.819	16.541	-48.38	32.742					Equal variances not assumed			-0.643957	5.91346	0.543755	-8.05875	12.5144	-38.7894	22.6719
	Ns-time3	Equal variances assumed	3.85037	0.097393	-0.372944	6	0.722011	-6.04525	16.2095	-45.7086	33.6181	0.305	0.151		Ns-time3	Equal variances assumed	4.11034	0.088984	-0.343355	6	0.743042	-5.21175	15.1789	-42.3531	31.9296	0.28	0.139		Ns-time3	Equal variances assumed	0.00115458	0.973996	-0.588632	6	0.577579	-8.09825	13.7578	-41.7623	25.5658	0.481	0.234
		Equal variances not assumed			-0.372944	5.75969	0.722528	-6.04525	16.2095	-46.1132	34.0227					Equal variances not assumed			-0.343355	5.91365	0.743208	-5.21175	15.1789	-42.485	32.0615					Equal variances not assumed			-0.588632	5.9997	0.577581	-8.09825	13.7578	-41.7627	25.5662
	Ns-time4	Equal variances assumed	1.73933	0.235322	-0.271354	6	0.795213	-4.5615	16.8101	-45.6944	36.5714	0.649	0.309		Ns-time4	Equal variances assumed	0.359467	0.570734	-0.360563	6	0.73078	-5.28075	14.6458	-41.1178	30.5563	0.295	0.146		Ns-time4	Equal variances assumed	0.115938	0.745088	-0.530898	6	0.614557	-7.79375	14.6803	-43.7152	28.1277	0.434	0.212
		Equal variances not assumed			-0.271354	5.68588	0.795699	-4.5615	16.8101	-46.2515	37.1285					Equal variances not assumed			-0.360563	5.96384	0.730853	-5.28075	14.6458	-41.1706	30.6091					Equal variances not assumed			-0.530898	5.99635	0.614568	-7.79375	14.6803	-43.7205	28.133
	Ns-time5	Equal variances assumed	1.55809	0.258445	-0.220009	6	0.833159	-3.637	16.5311	-44.0872	36.8132	0.18	0.089		Ns-time5	Equal variances assumed	0.40632	0.547381	-0.370743	6	0.723566	-5.46675	14.7454	-41.5474	30.6139	0.303	0.15		Ns-time5	Equal variances assumed	0.394753	0.55296	-0.393239	6	0.707735	-5.253	13.3583	-37.9396	27.4336	0.321	0.158
		Equal variances not assumed			-0.220009	5.78125	0.833426	-3.637	16.5311	-44.4612	37.1872					Equal variances not assumed			-0.370743	5.96741	0.723633	-5.46675	14.7454	-41.5952	30.6617					Equal variances not assumed			-0.393239	5.95606	0.707833	-5.253	13.3583	-37.9981	27.4921
	Ss-time1	Equal variances assumed	0.030303	0.867529	0.240689	6	0.81781	0.035	0.145416	-0.32082	0.39082	0.197	0.098		Ss-time1	Equal variances assumed	0.271812	0.620795	0.190398	6	0.855276	0.0175	0.0919125	-0.207402	0.242402	0.155	0.077		Ss-time1	Equal variances assumed	0.825843	0.398509	-0.283654	6	0.786209	-0.0175	0.0616948	-0.168462	0.133462	0.232	0.115
		Equal variances not assumed			0.240689	5.36108	0.818733	0.035	0.145416	-0.331357	0.401357					Equal variances not assumed			0.190398	5.20479	0.856202	0.0175	0.0919125	-0.216	0.251					Equal variances not assumed			-0.283654	5.88711	0.786386	-0.0175	0.0616948	-0.169166	0.134166
	Ss-time2	Equal variances assumed	0.010553	0.921526	0.869286	6	0.418103	0.0925	0.106409	-0.167874	0.352874	0.791	0.368		Ss-time2	Equal variances assumed	0.228336	0.649671	0.993333	6	0.358903	0.0825	0.0830537	-0.120725	0.285725	0.811	0.376		Ss-time2	Equal variances assumed	0.115385	0.74567	0.410935	6	0.695394	0.0225	0.0547532	-0.111476	0.156476	0.336	0.165
		Equal variances not assumed			0.869286	5.99164	0.418148	0.0925	0.106409	-0.167962	0.352962					Equal variances not assumed			0.993333	5.71087	0.360752	0.0825	0.0830537	-0.123245	0.288245					Equal variances not assumed			0.410935	5.99513	0.695405	0.0225	0.0547532	-0.111503	0.156503
	Ss-time3	Equal variances assumed	0.413793	0.543837	0.567291	6	0.591093	0.0525	0.092545	-0.17395	0.27895	0.463	0.226		Ss-time3	Equal variances assumed	0.116659	0.744331	1.46725	6	0.192678	0.09	0.0613392	-0.0600917	0.240092	1.198	0.514		Ss-time3	Equal variances assumed	0.595238	0.469685	0.867904	6	0.418801	0.0425	0.0489685	-0.0773217	0.162322	0.709	0.334
		Equal variances not assumed			0.567291	5.16146	0.594302	0.0525	0.092545	-0.183174	0.288174					Equal variances not assumed			1.46725	5.12947	0.200793	0.09	0.0613392	-0.0664879	0.246488					Equal variances not assumed			0.867904	5.51063	0.421627	0.0425	0.0489685	-0.0799489	0.164949
	Ss-time4	Equal variances assumed	1.93289	0.213824	-1.04592	6	0.335892	-0.14	0.133853	-0.467527	0.187527	0.854	0.393		Ss-time4	Equal variances assumed	4.56316	0.0765558	0.732216	6	0.491637	0.0375	0.0512144	-0.0878172	0.162817	0.598	0.286		Ss-time4	Equal variances assumed	1.17391	0.320206	0.792406	6	0.4583	0.03	0.0378594	-0.0626386	0.122639	0.647	0.308
		Equal variances not assumed			-1.04592	3.45701	0.363143	-0.14	0.133853	-0.535829	0.255829					Equal variances not assumed			0.732216	4.45631	0.500698	0.0375	0.0512144	-0.0991318	0.174132					Equal variances not assumed			0.792406	5.79927	0.459302	0.03	0.0378594	-0.0634214	0.123421
	Ss-time5	Equal variances assumed	1.14493	0.325757	-0.603602	6	0.56821	-0.0825	0.136679	-0.416942	0.251942	0.493	0.239		Ss-time5	Equal variances assumed	0.102488	0.759719	0.123195	6	0.905976	0.0075	0.060879	-0.141465	0.156465	0.1	0.05		Ss-time5	Equal variances assumed	0.0363881	0.855007	0.603877	6	0.568039	0.0375	0.0620987	-0.11445	0.18945	0.493	0.239
		Equal variances not assumed			-0.603602	3.9822	0.578803	-0.0825	0.136679	-0.462653	0.297653					Equal variances not assumed			0.123195	5.77023	0.906131	0.0075	0.060879	-0.142915	0.157915					Equal variances not assumed			0.603877	5.65243	0.569348	0.0375	0.0620987	-0.116744	0.191744
Pre-EOT vs Post-TP		Low intensity													Medium intensity														High intensity
	Independent Samples Test														Independent Samples Test														Independent Samples Test
			Levene's Test for Equality of Variances		t-test for Equality of Means												Levene's Test for Equality of Variances		t-test for Equality of Means												Levene's Test for Equality of Variances		t-test for Equality of Means
			F	Sig.	t	df	Sig. (2-tailed)	Mean Difference	Std. Error Difference	95% Confidence Interval of the Difference							F	Sig.	t	df	Sig. (2-tailed)	Mean Difference	Std. Error Difference	95% Confidence Interval of the Difference							F	Sig.	t	df	Sig. (2-tailed)	Mean Difference	Std. Error Difference	95% Confidence Interval of the Difference
										Lower	Upper													Lower	Upper													Lower	Upper
	Jh-time1	Equal variances assumed	0.859185	0.38973	0.210762	6	0.840049	0.44075	2.09122	-4.67628	5.55778	0.172	0.086		Jh-time1	Equal variances assumed	0.247467	0.636566	-0.505321	6	0.631354	-0.91825	1.81716	-5.36468	3.52818	0.412	0.202		Jh-time1	Equal variances assumed	0.0210748	0.889329	-0.611669	6	0.5632	-1.262	2.06321	-6.31048	3.78648	0.5	0.242
		Equal variances not assumed			0.210762	4.3623	0.842557	0.44075	2.09122	-5.18009	6.06159					Equal variances not assumed			-0.505321	5.90257	0.631642	-0.91825	1.81716	-5.38253	3.54603					Equal variances not assumed			-0.611669	5.87346	0.563666	-1.262	2.06321	-6.33697	3.81297
	Jh-time2	Equal variances assumed	0.624207	0.459565	0.190361	6	0.855304	0.3935	2.06712	-4.66457	5.45157	0.155	0.077		Jh-time2	Equal variances assumed	1.26437	0.303788	0.386165	6	0.712697	0.9125	2.36298	-4.86951	6.69451	0.315	0.156		Jh-time2	Equal variances assumed	1.02713	0.349946	0.324145	6	0.75683	0.83025	2.56135	-5.43715	7.09765	0.265	0.131
		Equal variances not assumed			0.190361	5.18188	0.85626	0.3935	2.06712	-4.8646	5.6516					Equal variances not assumed			0.386165	4.17481	0.718252	0.9125	2.36298	-5.54125	7.36625					Equal variances not assumed			0.324145	4.66994	0.759838	0.83025	2.56135	-5.89638	7.55688
	Jh-time3	Equal variances assumed	1.71987	0.237656	0.45232	6	0.666932	1.15075	2.54411	-5.07445	7.37595	0.369	0.181		Jh-time3	Equal variances assumed	0.923189	0.373744	0.121626	6	0.907167	0.2975	2.44603	-5.68771	6.28271	0.1	0.05		Jh-time3	Equal variances assumed	4.93322	0.068096	0.787563	6	0.460922	1.74575	2.21665	-3.67819	7.16969	0.643	0.306
		Equal variances not assumed			0.45232	4.61637	0.671493	1.15075	2.54411	-5.55598	7.85748					Equal variances not assumed			0.121626	4.30713	0.908661	0.2975	2.44603	-6.30697	6.90197					Equal variances not assumed			0.787563	4.06433	0.474344	1.74575	2.21665	-4.37042	7.86192
	Jh-time4	Equal variances assumed	2.71778	0.150331	0.790739	6	0.459202	1.397	1.7667	-2.92596	5.71996	0.646	0.307		Jh-time4	Equal variances assumed	0.0527321	0.826004	0.370745	6	0.723565	0.661	1.7829	-3.70159	5.02359	0.305	0.151		Jh-time4	Equal variances assumed	0.0720599	0.797352	0.863868	6	0.420848	1.6975	1.965	-3.11068	6.50568	0.705	0.333
		Equal variances not assumed			0.790739	4.0672	0.472653	1.397	1.7667	-3.47635	6.27035					Equal variances not assumed			0.370745	5.99995	0.723565	0.661	1.7829	-3.7016	5.0236					Equal variances not assumed			0.863868	5.92169	0.421268	1.6975	1.965	-3.12613	6.52113
	Jh-time5	Equal variances assumed	0.0796493	0.787256	0.464089	6	0.658944	0.98275	2.11759	-4.1988	6.1643	0.379	0.186		Jh-time5	Equal variances assumed	1.19484	0.316288	0.924263	6	0.391006	2.57925	2.7906	-4.24911	9.40761	0.754	0.353		Jh-time5	Equal variances assumed	7.17542	0.0365996	0.451148	6	0.66773	1.18525	2.62719	-5.24325	7.61375	0.368	0.181
		Equal variances not assumed			0.464089	5.98941	0.658972	0.98275	2.11759	-4.20102	6.16652					Equal variances not assumed			0.924263	4.73214	0.400029	2.57925	2.7906	-4.71809	9.87659					Equal variances not assumed			0.451148	3.76417	0.676643	1.18525	2.62719	-6.29281	8.66331
	Pp-time1	Equal variances assumed	0.636088	0.455526	0.20686	6	0.842961	26.7535	129.331	-289.709	343.216	0.169	0.084		Pp-time1	Equal variances assumed	0.924724	0.373373	-1.17089	6	0.286034	-202.963	173.34	-627.11	221.185	0.956	0.431		Pp-time1	Equal variances assumed	3.37412	0.115879	-1.13574	6	0.299388	-223.828	197.078	-706.06	258.403	0.928	0.421
		Equal variances not assumed			0.20686	4.93601	0.844381	26.7535	129.331	-307.004	360.511					Equal variances not assumed			-1.17089	5.11622	0.293271	-202.963	173.34	-645.52	239.594					Equal variances not assumed			-1.13574	4.53564	0.312492	-223.828	197.078	-746.438	298.781
	Pp-time2	Equal variances assumed	0.0558942	0.820971	0.190148	6	0.855463	23.8852	125.614	-283.48	331.251	0.155	0.077		Pp-time2	Equal variances assumed	0.0667909	0.804705	-0.464594	6	0.658603	-91.8363	197.67	-575.517	391.844	0.38	0.187		Pp-time2	Equal variances assumed	2.44648	0.168822	0.334933	6	0.749075	50.3962	150.467	-317.782	418.575	0.274	0.136
		Equal variances not assumed			0.190148	5.89539	0.855571	23.8852	125.614	-284.807	332.578					Equal variances not assumed			-0.464594	5.68916	0.659467	-91.8363	197.67	-581.996	398.323					Equal variances not assumed			0.334933	4.83474	0.751716	50.3962	150.467	-340.401	441.193
	Pp-time3	Equal variances assumed	0.411028	0.545143	0.534669	6	0.612102	69.8505	130.642	-249.82	389.521	0.437	0.213		Pp-time3	Equal variances assumed	1.68709	0.241665	0.123801	6	0.905516	18.058	145.863	-338.857	374.973	0.101	0.051		Pp-time3	Equal variances assumed	8.19374	0.0287087	0.771098	6	0.469916	105.967	137.424	-230.296	442.23	0.63	0.3
		Equal variances not assumed			0.534669	4.72462	0.617066	69.8505	130.642	-271.95	411.651					Equal variances not assumed			0.123801	4.33389	0.907005	18.058	145.863	-374.91	411.026					Equal variances not assumed			0.771098	3.97497	0.483925	105.967	137.424	-276.532	488.466
	Pp-time4	Equal variances assumed	35.0644	0.00103341	0.868903	6	0.418297	84.7978	97.5918	-154.001	323.596	0.71	0.334		Pp-time4	Equal variances assumed	0.290181	0.609493	0.354423	6	0.735145	40.1225	113.205	-236.88	317.125	0.289	0.143		Pp-time4	Equal variances assumed	0.16014	0.702886	0.825184	6	0.440833	103.038	124.867	-202.5	408.577	0.673	0.319
		Equal variances not assumed			0.868903	3.5505	0.439675	84.7978	97.5918	-200.241	369.836					Equal variances not assumed			0.354423	5.49313	0.736226	40.1225	113.205	-243.196	323.441					Equal variances not assumed			0.825184	5.83731	0.441676	103.038	124.867	-204.576	410.653
	Pp-time5	Equal variances assumed	1.40289	0.281027	0.496774	6	0.637023	59.6532	120.081	-234.175	353.482	0.406	0.199		Pp-time5	Equal variances assumed	0.0740257	0.794683	0.349726	6	0.738493	42.8102	122.411	-256.718	342.339	0.286	0.141		Pp-time5	Equal variances assumed	10.3549	0.0181852	0.443643	6	0.672851	71.9445	162.168	-324.865	468.754	0.363	0.178
		Equal variances not assumed			0.496774	5.92461	0.63724	59.6532	120.081	-235.084	354.39					Equal variances not assumed			0.349726	5.56736	0.73939	42.8102	122.411	-262.452	348.073					Equal variances not assumed			0.443643	3.58133	0.682766	71.9445	162.168	-399.842	543.731
	Ns-time1	Equal variances assumed	7.19947e-05	0.993505	0.141235	6	0.892307	0.7825	5.5404	-12.7744	14.3394	0.115	0.057		Ns-time1	Equal variances assumed	2.385	0.173455	-0.998875	6	0.35642	-12.091	12.1046	-41.7099	17.5279	0.816	0.378		Ns-time1	Equal variances assumed	2.48465	0.166034	-0.998207	6	0.356719	-12.9248	12.948	-44.6073	18.7578	0.815	0.377
		Equal variances not assumed			0.141235	5.79323	0.892467	0.7825	5.5404	-12.8925	14.4575					Equal variances not assumed			-0.998875	3.80681	0.377042	-12.091	12.1046	-46.3823	22.2003					Equal variances not assumed			-0.998207	3.66807	0.379393	-12.9248	12.948	-50.1941	24.3446
	Ns-time2	Equal variances assumed	0.667433	0.445167	0.11008	6	0.915935	0.5985	5.43693	-12.7052	13.9022	0.09	0.045		Ns-time2	Equal variances assumed	2.51102	0.164145	-0.684862	6	0.518997	-8.76525	12.7986	-40.0822	22.5517	0.559	0.269		Ns-time2	Equal variances assumed	0.4403	0.531631	0.258583	6	0.804599	1.52425	5.89462	-12.8994	15.9479	0.211	0.105
		Equal variances not assumed			0.11008	5.10285	0.916544	0.5985	5.43693	-13.2933	14.4903					Equal variances not assumed			-0.684862	3.80364	0.532877	-8.76525	12.7986	-45.035	27.5045					Equal variances not assumed			0.258583	5.57748	0.805232	1.52425	5.89462	-13.1684	16.2169
	Ns-time3	Equal variances assumed	0.197087	0.672645	0.453546	6	0.666097	2.14125	4.72113	-9.41093	13.6934	0.371	0.182		Ns-time3	Equal variances assumed	0.332237	0.585302	0.0822614	6	0.937114	0.479	5.8229	-13.7691	14.7271	0.067	0.033		Ns-time3	Equal variances assumed	0.905795	0.377981	1.02581	6	0.344548	6.467	6.30429	-8.95904	21.893	0.838	0.386
		Equal variances not assumed			0.453546	5.76275	0.666731	2.14125	4.72113	-9.5272	13.8097					Equal variances not assumed			0.0822614	5.24645	0.937486	0.479	5.8229	-14.2802	15.2382					Equal variances not assumed			1.02581	4.64953	0.355357	6.467	6.30429	-10.1131	23.0471
	Ns-time4	Equal variances assumed	0.920796	0.374322	0.599151	6	0.570986	2.69975	4.50596	-8.32594	13.7254	0.489	0.238		Ns-time4	Equal variances assumed	0.136162	0.724798	0.298722	6	0.775228	1.531	5.12517	-11.0098	14.0718	0.244	0.121		Ns-time4	Equal variances assumed	0.182078	0.68448	0.616571	6	0.560169	3.425	5.55492	-10.1674	17.0174	0.504	0.244
		Equal variances not assumed			0.599151	5.11975	0.574599	2.69975	4.50596	-8.80218	14.2017					Equal variances not assumed			0.298722	5.52713	0.776062	1.531	5.12517	-11.2746	14.3366					Equal variances not assumed			0.616571	5.61023	0.561683	3.425	5.55492	-10.3996	17.2496
	Ns-time5	Equal variances assumed	0.0628372	0.81043	0.387696	6	0.711622	1.94975	5.02907	-10.3559	14.2554	0.317	0.156		Ns-time5	Equal variances assumed	0.138606	0.722466	0.710132	6	0.504274	4.95025	6.97089	-12.1069	22.0074	0.58	0.278		Ns-time5	Equal variances assumed	2.04877	0.202289	0.349634	6	0.738558	2.24125	6.41027	-13.4441	17.9266	0.286	0.141
		Equal variances not assumed			0.387696	5.92599	0.711783	1.94975	5.02907	-10.3933	14.2928					Equal variances not assumed			0.710132	5.78434	0.505228	4.95025	6.97089	-12.2622	22.1627					Equal variances not assumed			0.349634	4.37852	0.74279	2.24125	6.41027	-14.9658	19.4483
	Ss-time1	Equal variances assumed	4.32353	0.0828138	0.471766	6	0.653761	0.0275	0.0582917	-0.115135	0.170135	0.385	0.189		Ss-time1	Equal variances assumed	2.76923	0.147149	-0.224781	6	0.82961	-0.01	0.0444878	-0.118858	0.0988578	0.184	0.091		Ss-time1	Equal variances assumed	12.1152	0.0131315	1.43245	6	0.201987	0.0875	0.061084	-0.0619671	0.236967	1.169	0.505
		Equal variances not assumed			0.471766	3.90873	0.66222	0.0275	0.0582917	-0.135845	0.190845					Equal variances not assumed			-0.224781	4.45276	0.832095	-0.01	0.0444878	-0.128719	0.108719					Equal variances not assumed			1.43245	4.08769	0.223823	0.0875	0.061084	-0.080671	0.255671
	Ss-time2	Equal variances assumed	0.0841442	0.781522	0.540636	6	0.608228	0.03	0.0554902	-0.10578	0.16578	0.442	0.216		Ss-time2	Equal variances assumed	2.66259	0.153854	0.45053	6	0.668151	0.025	0.0554902	-0.11078	0.16078	0.368	0.181		Ss-time2	Equal variances assumed	0.0441176	0.840586	2.18862	6	0.0712102	0.085	0.0388373	-0.0100314	0.180031	1.787	0.666
		Equal variances not assumed			0.540636	5.90043	0.608545	0.03	0.0554902	-0.106337	0.166337					Equal variances not assumed			0.45053	4.42968	0.673511	0.025	0.0554902	-0.123347	0.173347					Equal variances not assumed			2.18862	5.65072	0.0739931	0.085	0.0388373	-0.0114736	0.181474
	Ss-time3	Equal variances assumed	1.59778	0.253104	0.496936	6	0.636915	0.04	0.0804933	-0.15696	0.23696	0.406	0.199		Ss-time3	Equal variances assumed	4.73698	0.0724139	-0.298074	6	0.775699	-0.0225	0.0754845	-0.207204	0.162204	0.243	0.121		Ss-time3	Equal variances assumed	1.58242	0.255152	0.56126	6	0.594946	0.04	0.0712683	-0.134387	0.214387	0.458	0.223
		Equal variances not assumed			0.496936	4.00862	0.645254	0.04	0.0804933	-0.183296	0.263296					Equal variances not assumed			-0.298074	4.97559	0.777692	-0.0225	0.0754845	-0.216826	0.171826					Equal variances not assumed			0.56126	3.31789	0.61032	0.04	0.0712683	-0.174996	0.254996
	Ss-time4	Equal variances assumed	4.95506	0.0676375	-0.886249	6	0.409595	-0.065	0.0733428	-0.244463	0.114463	0.723	0.34		Ss-time4	Equal variances assumed	0.206897	0.665205	0.429669	6	0.682438	0.02	0.0465475	-0.0938975	0.133898	0.351	0.173		Ss-time4	Equal variances assumed	1.17391	0.320206	1.47512	6	0.190629	0.065	0.0440643	-0.0428216	0.172822	1.204	0.516
		Equal variances not assumed			-0.886249	3.48691	0.432357	-0.065	0.0733428	-0.281012	0.151012					Equal variances not assumed			0.429669	5.97138	0.682508	0.02	0.0465475	-0.09403	0.13403					Equal variances not assumed			1.47512	4.65907	0.204341	0.065	0.0440643	-0.0508101	0.18081
	Ss-time5	Equal variances assumed	0.11215	0.749108	-0.985844	6	0.36228	-0.055	0.0557898	-0.191513	0.0815127	0.805	0.373		Ss-time5	Equal variances assumed	0.519231	0.49827	0.253245	6	0.808533	0.015	0.0592312	-0.129933	0.159933	0.207	0.103		Ss-time5	Equal variances assumed	4.44615	0.0795276	2.0105	6	0.0910915	0.08	0.0397911	-0.0173654	0.177365	1.641	0.634
		Equal variances not assumed			-0.985844	5.82886	0.363346	-0.055	0.0557898	-0.19249	0.0824902					Equal variances not assumed			0.253245	5.69754	0.808967	0.015	0.0592312	-0.131819	0.161819					Equal variances not assumed			2.0105	3.43831	0.12617	0.08	0.0397911	-0.0379729	0.197973

## Sheet: Intensity
			Pre-EOL																							pre-TP
pre-EOL	3		ANOVA										Multiple Comparisons													ANOVA										Multiple Comparisons
pre-TP	4				Sum of Squares	df	Mean Square	F	Sig.	ES			Dependent Variable				Mean Difference (I-J)	Std. Error	Sig.	95% Confidence Interval								Sum of Squares	df	Mean Square	F	Sig.				Dependent Variable				Mean Difference (I-J)	Std. Error	Sig.	95% Confidence Interval
			Jh-time1	Between Groups	2.11761	2	1.05881	0.110208	0.896838	0.165988										Lower Bound	Upper Bound					Jh-time1	Between Groups	15.2834	2	7.64172	0.799295	0.479154											Lower Bound	Upper Bound
post-EOL	1			Within Groups	86.4662	9	9.60736			0			Jh-time1	LSD	Low	Medium	1.02825	2.19173	0.65012	-3.92979	5.98629						Within Groups	86.0451	9	9.56057						Jh-time1	LSD	Low	Medium	-1.64675	2.18639	0.470582	-6.5927	3.2992
post-TP	2			Total	88.5838	11				0						High	0.54775	2.19173	0.808263	-4.41029	5.50579						Total	101.329	11										High	-2.74625	2.18639	0.240717	-7.6922	2.1997
			Jh-time2	Between Groups	0.943432	2	0.471716	0.0279583	0.972513	0.0836036					Medium	Low	-1.02825	2.19173	0.65012	-5.98629	3.92979					Jh-time2	Between Groups	17.0732	2	8.53661	0.735867	0.505834						Medium	Low	1.64675	2.18639	0.470582	-3.2992	6.5927
				Within Groups	151.849	9	16.8721			0						High	-0.4805	2.19173	0.83136	-5.43854	4.47754						Within Groups	104.407	9	11.6008									High	-1.0995	2.18639	0.627121	-6.04545	3.84645
				Total	152.793	11				0					High	Low	-0.54775	2.19173	0.808263	-5.50579	4.41029						Total	121.48	11									High	Low	2.74625	2.18639	0.240717	-2.1997	7.6922
			Jh-time3	Between Groups	8.80462	2	4.40231	0.235381	0.794985	0.24258						Medium	0.4805	2.19173	0.83136	-4.47754	5.43854					Jh-time3	Between Groups	6.96203	2	3.48102	0.349431	0.714246							Medium	1.0995	2.18639	0.627121	-3.84645	6.04545
				Within Groups	168.326	9	18.7029			0			Jh-time2	LSD	Low	Medium	-0.30975	2.90449	0.91741	-6.88017	6.26067						Within Groups	89.6575	9	9.96195						Jh-time2	LSD	Low	Medium	-2.223	2.4084	0.380077	-7.67117	3.22517
				Total	177.131	11				0						High	-0.68575	2.90449	0.818641	-7.25617	5.88467						Total	96.6196	11										High	-2.7535	2.4084	0.282417	-8.20167	2.69467
			Jh-time4	Between Groups	2.57315	2	1.28657	0.162725	0.85227	0.201696					Medium	Low	0.30975	2.90449	0.91741	-6.26067	6.88017					Jh-time4	Between Groups	3.21237	2	1.60619	0.127869	0.881539						Medium	Low	2.223	2.4084	0.380077	-3.22517	7.67117
				Within Groups	71.158	9	7.90645			0						High	-0.376	2.90449	0.899845	-6.94642	6.19442						Within Groups	113.05	9	12.5612									High	-0.5305	2.4084	0.830576	-5.97867	4.91767
				Total	73.7312	11				0					High	Low	0.68575	2.90449	0.818641	-5.88467	7.25617						Total	116.263	11									High	Low	2.7535	2.4084	0.282417	-2.69467	8.20167
			Jh-time5	Between Groups	6.52283	2	3.26142	0.17265	0.844154	0.207756						Medium	0.376	2.90449	0.899845	-6.19442	6.94642					Jh-time5	Between Groups	5.25773	2	2.62887	0.288719	0.755909							Medium	0.5305	2.4084	0.830576	-4.91767	5.97867
				Within Groups	170.013	9	18.8904			0			Jh-time3	LSD	Low	Medium	-1.026	3.05802	0.744928	-7.94371	5.89171						Within Groups	81.9476	9	9.10529						Jh-time3	LSD	Low	Medium	-1.804	2.23181	0.439753	-6.8527	3.2447
				Total	176.536	11				0						High	-2.098	3.05802	0.509957	-9.01571	4.81971						Total	87.2053	11										High	-1.31425	2.23181	0.57043	-6.36295	3.73445
			Pp-time1	Between Groups	7802.31	2	3901.16	0.0994823	0.906288	0.157704					Medium	Low	1.026	3.05802	0.744928	-5.89171	7.94371					Pp-time1	Between Groups	56311.7	2	28155.9	0.21784	0.808373						Medium	Low	1.804	2.23181	0.439753	-3.2447	6.8527
				Within Groups	352931	9	39214.6			0						High	-1.072	3.05802	0.733988	-7.98971	5.84571						Within Groups	1.16325e+06	9	129250									High	0.48975	2.23181	0.831203	-4.55895	5.53845
				Total	360733	11				0					High	Low	2.098	3.05802	0.509957	-4.81971	9.01571						Total	1.21956e+06	11									High	Low	1.31425	2.23181	0.57043	-3.73445	6.36295
			Pp-time2	Between Groups	3476.06	2	1738.03	0.0336949	0.966988	0.0917808						Medium	1.072	3.05802	0.733988	-5.84571	7.98971					Pp-time2	Between Groups	57844.3	2	28922.1	0.210231	0.814266							Medium	-0.48975	2.23181	0.831203	-5.53845	4.55895
				Within Groups	464233	9	51581.5			0			Jh-time4	LSD	Low	Medium	0.67975	1.98827	0.740289	-3.81803	5.17753						Within Groups	1.23816e+06	9	137573						Jh-time4	LSD	Low	Medium	-1.16425	2.50611	0.653277	-6.83346	4.50496
				Total	467709	11				0						High	-0.4465	1.98827	0.827332	-4.94428	4.05128						Total	1.296e+06	11										High	-1.01575	2.50611	0.694715	-6.68496	4.65346
			Pp-time3	Between Groups	32440.5	2	16220.2	0.262272	0.774983	0.256063					Medium	Low	-0.67975	1.98827	0.740289	-5.17753	3.81803					Pp-time3	Between Groups	25651.6	2	12825.8	0.0979109	0.907682						Medium	Low	1.16425	2.50611	0.653277	-4.50496	6.83346
				Within Groups	556606	9	61845.1			0						High	-1.12625	1.98827	0.584937	-5.62403	3.37153						Within Groups	1.17895e+06	9	130994									High	0.1485	2.50611	0.954044	-5.52071	5.81771
				Total	589046	11				0					High	Low	0.4465	1.98827	0.827332	-4.05128	4.94428						Total	1.2046e+06	11									High	Low	1.01575	2.50611	0.694715	-4.65346	6.68496
			Pp-time4	Between Groups	9480.84	2	4740.42	0.13586	0.874722	0.184296						Medium	1.12625	1.98827	0.584937	-3.37153	5.62403					Pp-time4	Between Groups	19468.3	2	9734.17	0.0681026	0.934641							Medium	-0.1485	2.50611	0.954044	-5.81771	5.52071
				Within Groups	314027	9	34891.9			0			Jh-time5	LSD	Low	Medium	-1.7935	3.0733	0.573839	-8.74579	5.15879						Within Groups	1.28641e+06	9	142934						Jh-time5	LSD	Low	Medium	-1.4705	2.13369	0.508086	-6.29725	3.35625
				Total	323508	11				0						High	-0.7135	3.0733	0.821606	-7.66579	6.23879						Total	1.30587e+06	11										High	-1.32675	2.13369	0.549492	-6.1535	3.5
			Pp-time5	Between Groups	5629.64	2	2814.82	0.0590436	0.943028	0.121494					Medium	Low	1.7935	3.0733	0.573839	-5.15879	8.74579					Pp-time5	Between Groups	19371.9	2	9685.94	0.0764079	0.927033						Medium	Low	1.4705	2.13369	0.508086	-3.35625	6.29725
				Within Groups	429063	9	47673.7			0						High	1.08	3.0733	0.733365	-5.87229	8.03229						Within Groups	1.1409e+06	9	126766									High	0.14375	2.13369	0.947759	-4.683	4.9705
				Total	434692	11				0					High	Low	0.7135	3.0733	0.821606	-6.23879	7.66579						Total	1.16027e+06	11									High	Low	1.32675	2.13369	0.549492	-3.5	6.1535
			Ns-time1	Between Groups	8.01131	2	4.00565	0.0568014	0.945118	0.119165						Medium	-1.08	3.0733	0.733365	-8.03229	5.87229					Ns-time1	Between Groups	176.549	2	88.2744	0.198921	0.823123							Medium	-0.14375	2.13369	0.947759	-4.9705	4.683
				Within Groups	634.683	9	70.5203			0			Pp-time1	LSD	Low	Medium	62.4147	140.026	0.666317	-254.346	379.176						Within Groups	3993.91	9	443.767						Pp-time1	LSD	Low	Medium	-99.9578	254.215	0.703322	-675.032	475.116
				Total	642.694	11				0						High	33.2485	140.026	0.817628	-283.512	350.009						Total	4170.45	11										High	-166.698	254.215	0.528399	-741.771	408.376
			Ns-time2	Between Groups	3.65918	2	1.82959	0.0272244	0.973223	0.082499					Medium	Low	-62.4147	140.026	0.666317	-379.176	254.346					Ns-time2	Between Groups	91.269	2	45.6345	0.111568	0.895648						Medium	Low	99.9578	254.215	0.703322	-475.116	675.032
				Within Groups	604.838	9	67.2042			0						High	-29.1663	140.026	0.839639	-345.927	287.595						Within Groups	3681.25	9	409.028									High	-66.7397	254.215	0.798821	-641.814	508.334
				Total	608.497	11				0					High	Low	-33.2485	140.026	0.817628	-350.009	283.512						Total	3772.52	11									High	Low	166.698	254.215	0.528399	-408.376	741.771
			Ns-time3	Between Groups	115.311	2	57.6553	0.641891	0.548786	0.400591						Medium	29.1663	140.026	0.839639	-287.595	345.927					Ns-time3	Between Groups	39.278	2	19.639	0.0491321	0.952309							Medium	66.7397	254.215	0.798821	-508.334	641.814
				Within Groups	808.388	9	89.8209			0			Pp-time2	LSD	Low	Medium	-18.8017	160.595	0.909371	-382.093	344.489						Within Groups	3597.46	9	399.718						Pp-time2	LSD	Low	Medium	-110.778	262.272	0.68266	-704.078	482.522
				Total	923.699	11				0						High	-41.625	160.595	0.801318	-404.916	321.666						Total	3636.74	11										High	-167.138	262.272	0.53982	-760.438	426.163
			Ns-time4	Between Groups	8.47403	2	4.23701	0.0625152	0.939803	0.125015					Medium	Low	18.8017	160.595	0.909371	-344.489	382.093					Ns-time4	Between Groups	29.9266	2	14.9633	0.035358	0.965393						Medium	Low	110.778	262.272	0.68266	-482.522	704.078
				Within Groups	609.982	9	67.7757			0						High	-22.8233	160.595	0.890118	-386.114	340.468						Within Groups	3808.75	9	423.194									High	-56.3597	262.272	0.834643	-649.66	536.941
				Total	618.456	11				0					High	Low	41.625	160.595	0.801318	-321.666	404.916						Total	3838.68	11									High	Low	167.138	262.272	0.53982	-426.163	760.438
			Ns-time5	Between Groups	24.3731	2	12.1865	0.124744	0.884223	0.176595						Medium	22.8233	160.595	0.890118	-340.468	386.114					Ns-time5	Between Groups	29.7753	2	14.8877	0.0381999	0.962676							Medium	56.3597	262.272	0.834643	-536.941	649.66
				Within Groups	879.233	9	97.6926			0			Pp-time3	LSD	Low	Medium	-62.278	175.848	0.731376	-460.074	335.518						Within Groups	3507.57	9	389.73						Pp-time3	LSD	Low	Medium	-109.503	255.924	0.678801	-688.444	469.438
				Total	903.606	11				0						High	-127.349	175.848	0.487343	-525.144	270.447						Total	3537.34	11										High	-79.7752	255.924	0.762358	-658.716	499.166
			Ss-time1	Between Groups	0.0228167	2	0.0114083	2.13684	0.174033	0.730896					Medium	Low	62.278	175.848	0.731376	-335.518	460.074					Ss-time1	Between Groups	0.0466167	2	0.0233083	1.49893	0.274236						Medium	Low	109.503	255.924	0.678801	-469.438	688.444
				Within Groups	0.04805	9	0.00533889			0						High	-65.0705	175.848	0.719912	-462.866	332.725						Within Groups	0.13995	9	0.01555									High	29.7275	255.924	0.910078	-549.213	608.668
				Total	0.0708667	11				0					High	Low	127.349	175.848	0.487343	-270.447	525.144						Total	0.186567	11									High	Low	79.7752	255.924	0.762358	-499.166	658.716
			Ss-time2	Between Groups	0.00381667	2	0.00190833	0.492826	0.626466	0.351008						Medium	65.0705	175.848	0.719912	-332.725	462.866					Ss-time2	Between Groups	0.0364667	2	0.0182333	1.21917	0.339984							Medium	-29.7275	255.924	0.910078	-608.668	549.213
				Within Groups	0.03485	9	0.00387222			0			Pp-time4	LSD	Low	Medium	41.261	132.083	0.761863	-257.532	340.054						Within Groups	0.1346	9	0.0149556						Pp-time4	LSD	Low	Medium	-89.5932	267.333	0.745201	-694.343	515.156
				Total	0.0386667	11				0						High	-27.1027	132.083	0.841986	-325.896	271.69						Total	0.171067	11										High	-80.5795	267.333	0.769943	-685.329	524.17
			Ss-time3	Between Groups	0.00806667	2	0.00403333	0.412383	0.673971	0.321085					Medium	Low	-41.261	132.083	0.761863	-340.054	257.532					Ss-time3	Between Groups	0.03005	2	0.015025	2.50185	0.136772						Medium	Low	89.5932	267.333	0.745201	-515.156	694.343
				Within Groups	0.088025	9	0.00978056			0						High	-68.3637	132.083	0.617231	-367.157	230.429						Within Groups	0.05405	9	0.00600556									High	9.01375	267.333	0.973839	-595.736	613.763
				Total	0.0960917	11				0					High	Low	27.1027	132.083	0.841986	-271.69	325.896						Total	0.0841	11									High	Low	80.5795	267.333	0.769943	-524.17	685.329
			Ss-time4	Between Groups	0.00201667	2	0.00100833	0.260215	0.776492	0.255056						Medium	68.3637	132.083	0.617231	-230.429	367.157					Ss-time4	Between Groups	0.00905	2	0.004525	1.41529	0.292122							Medium	-9.01375	267.333	0.973839	-613.763	595.736
				Within Groups	0.034875	9	0.003875			0			Pp-time5	LSD	Low	Medium	4.8845	154.392	0.975452	-344.374	354.143						Within Groups	0.028775	9	0.00319722						Pp-time5	LSD	Low	Medium	-89.259	251.76	0.7311	-658.78	480.262
				Total	0.0368917	11				0						High	-43.3095	154.392	0.785422	-392.568	305.949						Total	0.037825	11										High	-80.5332	251.76	0.75636	-650.054	488.988
			Ss-time5	Between Groups	0.00151667	2	0.000758333	0.138228	0.872714	0.185895					Medium	Low	-4.8845	154.392	0.975452	-354.143	344.374					Ss-time5	Between Groups	0.00945	2	0.004725	0.538462	0.601334						Medium	Low	89.259	251.76	0.7311	-480.262	658.78
				Within Groups	0.049375	9	0.00548611			0						High	-48.194	154.392	0.762034	-397.452	301.064						Within Groups	0.078975	9	0.008775									High	8.72575	251.76	0.973108	-560.795	578.247
				Total	0.0508917	11				0					High	Low	43.3095	154.392	0.785422	-305.949	392.568						Total	0.088425	11									High	Low	80.5332	251.76	0.75636	-488.988	650.054
																Medium	48.194	154.392	0.762034	-301.064	397.452																		Medium	-8.72575	251.76	0.973108	-578.247	560.795
													Ns-time1	LSD	Low	Medium	2.00125	5.93803	0.743826	-11.4315	15.434															Ns-time1	LSD	Low	Medium	-6.477	14.8958	0.673932	-40.1735	27.2195
																High	1.02275	5.93803	0.867062	-12.41	14.4555																		High	-9.13275	14.8958	0.554978	-42.8293	24.5638
															Medium	Low	-2.00125	5.93803	0.743826	-15.434	11.4315																	Medium	Low	6.477	14.8958	0.673932	-27.2195	40.1735
																High	-0.9785	5.93803	0.872755	-14.4112	12.4542																		High	-2.65575	14.8958	0.862445	-36.3523	31.0408
															High	Low	-1.02275	5.93803	0.867062	-14.4555	12.41																	High	Low	9.13275	14.8958	0.554978	-24.5638	42.8293
																Medium	0.9785	5.93803	0.872755	-12.4542	14.4112																		Medium	2.65575	14.8958	0.862445	-31.0408	36.3523
													Ns-time2	LSD	Low	Medium	-0.60575	5.79673	0.919065	-13.7189	12.5074															Ns-time2	LSD	Low	Medium	-4.41175	14.3008	0.764726	-36.7625	27.939
																High	-1.35025	5.79673	0.821025	-14.4634	11.7629																		High	-6.63625	14.3008	0.653634	-38.987	25.7145
															Medium	Low	0.60575	5.79673	0.919065	-12.5074	13.7189																	Medium	Low	4.41175	14.3008	0.764726	-27.939	36.7625
																High	-0.7445	5.79673	0.900629	-13.8576	12.3686																		High	-2.2245	14.3008	0.87982	-34.5752	30.1262
															High	Low	1.35025	5.79673	0.821025	-11.7629	14.4634																	High	Low	6.63625	14.3008	0.653634	-25.7145	38.987
																Medium	0.7445	5.79673	0.900629	-12.3686	13.8576																		Medium	2.2245	14.3008	0.87982	-30.1262	34.5752
													Ns-time3	LSD	Low	Medium	-2.12475	6.70153	0.758434	-17.2847	13.0352															Ns-time3	LSD	Low	Medium	-4.28925	14.1372	0.76848	-36.2697	27.6912
																High	-7.3755	6.70153	0.299647	-22.5354	7.78441																		High	-3.1095	14.1372	0.830816	-35.09	28.871
															Medium	Low	2.12475	6.70153	0.758434	-13.0352	17.2847																	Medium	Low	4.28925	14.1372	0.76848	-27.6912	36.2697
																High	-5.25075	6.70153	0.453449	-20.4107	9.90916																		High	1.17975	14.1372	0.93532	-30.8007	33.1602
															High	Low	7.3755	6.70153	0.299647	-7.78441	22.5354																	High	Low	3.1095	14.1372	0.830816	-28.871	35.09
																Medium	5.25075	6.70153	0.453449	-9.90916	20.4107																		Medium	-1.17975	14.1372	0.93532	-33.1602	30.8007
													Ns-time4	LSD	Low	Medium	1.09425	5.82133	0.855068	-12.0745	14.263															Ns-time4	LSD	Low	Medium	-3.50925	14.5464	0.814771	-36.4154	29.3969
																High	-0.96275	5.82133	0.872298	-14.1315	12.206																		High	-3.164	14.5464	0.832661	-36.0702	29.7422
															Medium	Low	-1.09425	5.82133	0.855068	-14.263	12.0745																	Medium	Low	3.50925	14.5464	0.814771	-29.3969	36.4154
																High	-2.057	5.82133	0.731957	-15.2258	11.1118																		High	0.34525	14.5464	0.981582	-32.5609	33.2514
															High	Low	0.96275	5.82133	0.872298	-12.206	14.1315																	High	Low	3.164	14.5464	0.832661	-29.7422	36.0702
																Medium	2.057	5.82133	0.731957	-11.1118	15.2258																		Medium	-0.34525	14.5464	0.981582	-33.2514	32.5609
													Ns-time5	LSD	Low	Medium	-3.464	6.98901	0.632029	-19.2742	12.3462															Ns-time5	LSD	Low	Medium	-3.5	13.9594	0.807655	-35.0784	28.0784
																High	-1.35725	6.98901	0.850334	-17.1675	14.453																		High	-3.1565	13.9594	0.82616	-34.7349	28.4219
															Medium	Low	3.464	6.98901	0.632029	-12.3462	19.2742																	Medium	Low	3.5	13.9594	0.807655	-28.0784	35.0784
																High	2.10675	6.98901	0.76993	-13.7035	17.917																		High	0.3435	13.9594	0.980905	-31.2349	31.9219
															High	Low	1.35725	6.98901	0.850334	-14.453	17.1675																	High	Low	3.1565	13.9594	0.82616	-28.4219	34.7349
																Medium	-2.10675	6.98901	0.76993	-17.917	13.7035																		Medium	-0.3435	13.9594	0.980905	-31.9219	31.2349
													Ss-time1	LSD	Low	Medium	0	0.0516667	1	-0.116878	0.116878															Ss-time1	LSD	Low	Medium	0.07	0.088176	0.447697	-0.129468	0.269468
																High	-0.0925	0.0516667	0.107016	-0.209378	0.0243781																		High	0.1525	0.088176	0.117778	-0.0469679	0.351968
															Medium	Low	0	0.0516667	1	-0.116878	0.116878																	Medium	Low	-0.07	0.088176	0.447697	-0.269468	0.129468
																High	-0.0925	0.0516667	0.107016	-0.209378	0.0243781																		High	0.0825	0.088176	0.373888	-0.116968	0.281968
															High	Low	0.0925	0.0516667	0.107016	-0.0243781	0.209378																	High	Low	-0.1525	0.088176	0.117778	-0.351968	0.0469679
																Medium	0.0925	0.0516667	0.107016	-0.0243781	0.209378																		Medium	-0.0825	0.088176	0.373888	-0.281968	0.116968
													Ss-time2	LSD	Low	Medium	-0.03	0.0440013	0.512528	-0.129538	0.0695378															Ss-time2	LSD	Low	Medium	0.065	0.0864741	0.471448	-0.130618	0.260618
																High	-0.0425	0.0440013	0.359339	-0.142038	0.0570378																		High	0.135	0.0864741	0.15292	-0.0606181	0.330618
															Medium	Low	0.03	0.0440013	0.512528	-0.0695378	0.129538																	Medium	Low	-0.065	0.0864741	0.471448	-0.260618	0.130618
																High	-0.0125	0.0440013	0.782774	-0.112038	0.0870378																		High	0.07	0.0864741	0.439109	-0.125618	0.265618
															High	Low	0.0425	0.0440013	0.359339	-0.0570378	0.142038																	High	Low	-0.135	0.0864741	0.15292	-0.330618	0.0606181
																Medium	0.0125	0.0440013	0.782774	-0.0870378	0.112038																		Medium	-0.07	0.0864741	0.439109	-0.265618	0.125618
													Ss-time3	LSD	Low	Medium	0.055	0.0699305	0.451789	-0.103194	0.213194															Ss-time3	LSD	Low	Medium	0.065	0.0547976	0.265919	-0.0589608	0.188961
																High	0.055	0.0699305	0.451789	-0.103194	0.213194																		High	0.1225	0.0547976	0.0522257	-0.0014608	0.246461
															Medium	Low	-0.055	0.0699305	0.451789	-0.213194	0.103194																	Medium	Low	-0.065	0.0547976	0.265919	-0.188961	0.0589608
																High	-4.44089e-16	0.0699305	1	-0.158194	0.158194																		High	0.0575	0.0547976	0.321392	-0.0664608	0.181461
															High	Low	-0.055	0.0699305	0.451789	-0.213194	0.103194																	High	Low	-0.1225	0.0547976	0.0522257	-0.246461	0.0014608
																Medium	4.44089e-16	0.0699305	1	-0.158194	0.158194																		Medium	-0.0575	0.0547976	0.321392	-0.181461	0.0664608
													Ss-time4	LSD	Low	Medium	-0.0275	0.044017	0.54764	-0.127073	0.0720735															Ss-time4	LSD	Low	Medium	0.0175	0.0399826	0.671927	-0.072947	0.107947
																High	-0.0275	0.044017	0.54764	-0.127073	0.0720735																		High	0.065	0.0399826	0.138457	-0.025447	0.155447
															Medium	Low	0.0275	0.044017	0.54764	-0.0720735	0.127073																	Medium	Low	-0.0175	0.0399826	0.671927	-0.107947	0.072947
																High	0	0.044017	1	-0.0995735	0.0995735																		High	0.0475	0.0399826	0.265232	-0.042947	0.137947
															High	Low	0.0275	0.044017	0.54764	-0.0720735	0.127073																	High	Low	-0.065	0.0399826	0.138457	-0.155447	0.025447
																Medium	0	0.044017	1	-0.0995735	0.0995735																		Medium	-0.0475	0.0399826	0.265232	-0.137947	0.042947
													Ss-time5	LSD	Low	Medium	-0.0125	0.0523742	0.816709	-0.130979	0.105979															Ss-time5	LSD	Low	Medium	0.045	0.0662382	0.513997	-0.104841	0.194841
																High	-0.0275	0.0523742	0.612224	-0.145979	0.0909786																		High	0.0675	0.0662382	0.33479	-0.0823412	0.217341
															Medium	Low	0.0125	0.0523742	0.816709	-0.105979	0.130979																	Medium	Low	-0.045	0.0662382	0.513997	-0.194841	0.104841
																High	-0.015	0.0523742	0.781055	-0.133479	0.103479																		High	0.0225	0.0662382	0.741888	-0.127341	0.172341
															High	Low	0.0275	0.0523742	0.612224	-0.0909786	0.145979																	High	Low	-0.0675	0.0662382	0.33479	-0.217341	0.0823412
																Medium	0.015	0.0523742	0.781055	-0.103479	0.133479																		Medium	-0.0225	0.0662382	0.741888	-0.172341	0.127341
			Post-EOL																							Post-TP
			ANOVA										Multiple Comparisons													ANOVA										Multiple Comparisons
					Sum of Squares	df	Mean Square	F	Sig.				Dependent Variable				Mean Difference (I-J)	Std. Error	Sig.	95% Confidence Interval								Sum of Squares	df	Mean Square	F	Sig.				Dependent Variable				Mean Difference (I-J)	Std. Error	Sig.	95% Confidence Interval
			Jh-time1	Between Groups	12.8669	2	6.43346	0.427939	0.66445	0.327085										Lower Bound	Upper Bound					Jh-time1	Between Groups	2.83041	2	1.41521	0.224561	0.803211											Lower Bound	Upper Bound
				Within Groups	135.302	9	15.0336			0			Jh-time1	LSD	Low	Medium	-1.36775	2.74168	0.629834	-7.56986	4.83436						Within Groups	56.7189	9	6.3021						Jh-time1	LSD	Low	Medium	-0.33075	1.77512	0.856322	-4.34635	3.68485
				Total	148.169	11				0						High	-2.53375	2.74168	0.379514	-8.73586	3.66836						Total	59.5493	11										High	-1.155	1.77512	0.531524	-5.1706	2.8606
			Jh-time2	Between Groups	25.5371	2	12.7685	0.74516	0.501813	0.431613					Medium	Low	1.36775	2.74168	0.629834	-4.83436	7.56986					Jh-time2	Between Groups	0.421039	2	0.21052	0.0419574	0.959097						Medium	Low	0.33075	1.77512	0.856322	-3.68485	4.34635
				Within Groups	154.217	9	17.1353			0						High	-1.166	2.74168	0.680616	-7.36811	5.03611						Within Groups	45.1572	9	5.01746									High	-0.82425	1.77512	0.653435	-4.83985	3.19135
				Total	179.755	11				0					High	Low	2.53375	2.74168	0.379514	-3.66836	8.73586						Total	45.5782	11									High	Low	1.155	1.77512	0.531524	-2.8606	5.1706
			Jh-time3	Between Groups	10.313	2	5.1565	0.32145	0.733089	0.283483						Medium	1.166	2.74168	0.680616	-5.03611	7.36811					Jh-time3	Between Groups	7.90954	2	3.95477	0.887551	0.444831							Medium	0.82425	1.77512	0.653435	-3.19135	4.83985
				Within Groups	144.372	9	16.0414			0			Jh-time2	LSD	Low	Medium	-2.405	2.92705	0.432505	-9.02645	4.21645						Within Groups	40.1024	9	4.45582						Jh-time2	LSD	Low	Medium	0.20925	1.5839	0.897803	-3.37377	3.79227
				Total	154.685	11				0						High	-3.49125	2.92705	0.263462	-10.1127	3.1302						Total	48.0119	11										High	-0.249	1.5839	0.878552	-3.83202	3.33402
			Jh-time4	Between Groups	15.6096	2	7.80482	0.455761	0.647828	0.337551					Medium	Low	2.405	2.92705	0.432505	-4.21645	9.02645					Jh-time4	Between Groups	0.0433802	2	0.0216901	0.00384454	0.996164						Medium	Low	-0.20925	1.5839	0.897803	-3.79227	3.37377
				Within Groups	154.123	9	17.1248			0						High	-1.08625	2.92705	0.719143	-7.7077	5.5352						Within Groups	50.7761	9	5.64179									High	-0.45825	1.5839	0.778892	-4.04127	3.12477
				Total	169.733	11				0					High	Low	3.49125	2.92705	0.263462	-3.1302	10.1127						Total	50.8195	11									High	Low	0.249	1.5839	0.878552	-3.33402	3.83202
			Jh-time5	Between Groups	12.3475	2	6.17376	0.393918	0.68549	0.313815						Medium	1.08625	2.92705	0.719143	-5.5352	7.7077					Jh-time5	Between Groups	0.531368	2	0.265684	0.039805	0.961145							Medium	0.45825	1.5839	0.778892	-3.12477	4.04127
				Within Groups	141.054	9	15.6727			0			Jh-time3	LSD	Low	Medium	-1.48	2.83208	0.613883	-7.88661	4.92661						Within Groups	60.0717	9	6.67463						Jh-time3	LSD	Low	Medium	-1.87925	1.49262	0.239694	-5.25579	1.49729
				Total	153.402	11				0						High	-2.2315	2.83208	0.450987	-8.63811	4.17511						Total	60.6031	11										High	-1.503	1.49262	0.34026	-4.87954	1.87354
			Pp-time1	Between Groups	47408.2	2	23704.1	0.14019	0.871055	0.18721					Medium	Low	1.48	2.83208	0.613883	-4.92661	7.88661					Pp-time1	Between Groups	103636	2	51817.9	0.691495	0.525582						Medium	Low	1.87925	1.49262	0.239694	-1.49729	5.25579
				Within Groups	1.52177e+06	9	169086			0						High	-0.7515	2.83208	0.796716	-7.15811	5.65511						Within Groups	674424	9	74936									High	0.37625	1.49262	0.806646	-3.00029	3.75279
				Total	1.56918e+06	11				0					High	Low	2.2315	2.83208	0.450987	-4.17511	8.63811						Total	778060	11									High	Low	1.503	1.49262	0.34026	-1.87354	4.87954
			Pp-time2	Between Groups	94091.1	2	47045.6	0.252185	0.782413	0.25109						Medium	0.7515	2.83208	0.796716	-5.65511	7.15811					Pp-time2	Between Groups	43444.7	2	21722.3	0.419823	0.669397							Medium	-0.37625	1.49262	0.806646	-3.75279	3.00029
				Within Groups	1.67896e+06	9	186551			0			Jh-time4	LSD	Low	Medium	-1.80775	2.92616	0.552023	-8.42718	4.81168						Within Groups	465675	9	51741.6						Jh-time4	LSD	Low	Medium	-0.05625	1.67955	0.974014	-3.85566	3.74316
				Total	1.77305e+06	11				0						High	-2.7485	2.92616	0.372106	-9.36793	3.87093						Total	509119	11										High	-0.146	1.67955	0.932632	-3.94541	3.65341
			Pp-time3	Between Groups	37998	2	18999	0.10616	0.90039	0.162911					Medium	Low	1.80775	2.92616	0.552023	-4.81168	8.42718					Pp-time3	Between Groups	29142.6	2	14571.3	1.0077	0.402801						Medium	Low	0.05625	1.67955	0.974014	-3.74316	3.85566
				Within Groups	1.61069e+06	9	178966			0						High	-0.94075	2.92616	0.755175	-7.56018	5.67868						Within Groups	130140	9	14460									High	-0.08975	1.67955	0.958551	-3.88916	3.70966
				Total	1.64869e+06	11				0					High	Low	2.7485	2.92616	0.372106	-3.87093	9.36793						Total	159282	11									High	Low	0.146	1.67955	0.932632	-3.65341	3.94541
			Pp-time4	Between Groups	57513.7	2	28756.9	0.153711	0.859724	0.19603						Medium	0.94075	2.92616	0.755175	-5.67868	7.56018					Pp-time4	Between Groups	159.836	2	79.9182	0.00509581	0.99492							Medium	0.08975	1.67955	0.958551	-3.70966	3.88916
				Within Groups	1.68375e+06	9	187084			0			Jh-time5	LSD	Low	Medium	-2.254	2.79935	0.441463	-8.58656	4.07856						Within Groups	141148	9	15683.1						Jh-time5	LSD	Low	Medium	-0.197	1.82683	0.916491	-4.32958	3.93558
				Total	1.74127e+06	11				0						High	-2.0325	2.79935	0.486252	-8.36506	4.30006						Total	141308	11										High	-0.511	1.82683	0.786015	-4.64358	3.62158
			Pp-time5	Between Groups	45494.2	2	22747.1	0.128905	0.880651	0.179517					Medium	Low	2.254	2.79935	0.441463	-4.07856	8.58656					Pp-time5	Between Groups	1957.88	2	978.941	0.0368078	0.964006						Medium	Low	0.197	1.82683	0.916491	-3.93558	4.32958
				Within Groups	1.58817e+06	9	176464			0						High	0.2215	2.79935	0.938664	-6.11106	6.55406						Within Groups	239364	9	26596									High	-0.314	1.82683	0.867333	-4.44658	3.81858
				Total	1.63367e+06	11				0					High	Low	2.0325	2.79935	0.486252	-4.30006	8.36506						Total	241322	11									High	Low	0.511	1.82683	0.786015	-3.62158	4.64358
			Ns-time1	Between Groups	74.1986	2	37.0993	0.0768727	0.926609	0.13863						Medium	-0.2215	2.79935	0.938664	-6.55406	6.11106					Ns-time1	Between Groups	376.515	2	188.258	0.483576	0.631715							Medium	0.314	1.82683	0.867333	-3.81858	4.44658
				Within Groups	4343.46	9	482.607			0			Pp-time1	LSD	Low	Medium	-83.0228	290.763	0.781697	-740.773	574.728						Within Groups	3503.73	9	389.303						Pp-time1	LSD	Low	Medium	-167.302	193.567	0.409862	-605.18	270.577
				Total	4417.66	11				0						High	-153.799	290.763	0.609635	-811.55	503.952						Total	3880.25	11										High	-217.333	193.567	0.290587	-655.212	220.545
			Ns-time2	Between Groups	142.015	2	71.0075	0.135564	0.874973	0.184095					Medium	Low	83.0228	290.763	0.781697	-574.728	740.773					Ns-time2	Between Groups	254.238	2	127.119	0.536496	0.60239						Medium	Low	167.302	193.567	0.409862	-270.577	605.18
				Within Groups	4714.13	9	523.792			0						High	-70.7763	290.763	0.813141	-728.527	586.974						Within Groups	2132.48	9	236.942									High	-50.032	193.567	0.801855	-487.91	387.846
				Total	4856.15	11				0					High	Low	153.799	290.763	0.609635	-503.952	811.55						Total	2386.72	11									High	Low	217.333	193.567	0.290587	-220.545	655.212
			Ns-time3	Between Groups	55.3421	2	27.6711	0.0542379	0.947514	0.116445						Medium	70.7763	290.763	0.813141	-586.974	728.527					Ns-time3	Between Groups	32.2478	2	16.1239	0.423221	0.667321							Medium	50.032	193.567	0.801855	-387.846	487.91
				Within Groups	4591.62	9	510.18			0			Pp-time2	LSD	Low	Medium	-145.983	305.411	0.644053	-836.871	544.904						Within Groups	342.883	9	38.0982						Pp-time2	LSD	Low	Medium	-134.523	160.844	0.424602	-498.378	229.331
				Total	4646.96	11				0						High	-211.919	305.411	0.50527	-902.806	478.968						Total	375.131	11										High	-15.114	160.844	0.927194	-378.969	348.741
			Ns-time4	Between Groups	84.6552	2	42.3276	0.0803288	0.923467	0.141712					Medium	Low	145.983	305.411	0.644053	-544.904	836.871					Ns-time4	Between Groups	0.118034	2	0.059017	0.00166424	0.998337						Medium	Low	134.523	160.844	0.424602	-229.331	498.378
				Within Groups	4742.36	9	526.929			0						High	-65.9355	305.411	0.833886	-756.823	624.952						Within Groups	319.157	9	35.4619									High	119.409	160.844	0.476778	-244.445	483.264
				Total	4827.02	11				0					High	Low	211.919	305.411	0.50527	-478.968	902.806						Total	319.275	11									High	Low	15.114	160.844	0.927194	-348.741	378.969
			Ns-time5	Between Groups	68.658	2	34.329	0.0683208	0.934441	0.130691						Medium	65.9355	305.411	0.833886	-624.952	756.823					Ns-time5	Between Groups	2.28448	2	1.14224	0.0205404	0.979715							Medium	-119.409	160.844	0.476778	-483.264	244.445
				Within Groups	4522.21	9	502.468			0			Pp-time3	LSD	Low	Medium	-89.8355	299.137	0.770758	-766.53	586.859						Within Groups	500.484	9	55.6094						Pp-time3	LSD	Low	Medium	-114.07	85.0294	0.212611	-306.42	78.2793
				Total	4590.87	11				0						High	-135.452	299.137	0.661404	-812.146	541.242						Total	502.769	11										High	-91.232	85.0294	0.31122	-283.582	101.118
			Ss-time1	Between Groups	0.0200167	2	0.0100083	0.345313	0.716981	0.293817					Medium	Low	89.8355	299.137	0.770758	-586.859	766.53					Ss-time1	Between Groups	0.00331667	2	0.00165833	0.243673	0.788751						Medium	Low	114.07	85.0294	0.212611	-78.2793	306.42
				Within Groups	0.26085	9	0.0289833			0						High	-45.6165	299.137	0.882161	-722.311	631.078						Within Groups	0.06125	9	0.00680556									High	22.8385	85.0294	0.794296	-169.511	215.188
				Total	0.280867	11				0					High	Low	135.452	299.137	0.661404	-541.242	812.146						Total	0.0645667	11									High	Low	91.232	85.0294	0.31122	-101.118	283.582
			Ss-time2	Between Groups	0.0098	2	0.0049	0.367423	0.702442	0.303077						Medium	45.6165	299.137	0.882161	-631.078	722.311					Ss-time2	Between Groups	0.00485	2	0.002425	0.38189	0.693123							Medium	-22.8385	85.0294	0.794296	-215.188	169.511
				Within Groups	0.120025	9	0.0133361			0			Pp-time4	LSD	Low	Medium	-109.731	305.846	0.728034	-801.603	582.142						Within Groups	0.05715	9	0.00635						Pp-time4	LSD	Low	Medium	-3.41425	88.5525	0.970086	-203.734	196.906
				Total	0.129825	11				0						High	-166.834	305.846	0.598677	-858.706	525.038						Total	0.062	11										High	-8.86225	88.5525	0.922475	-209.182	191.458
			Ss-time3	Between Groups	0.0310167	2	0.0155083	1.13799	0.362573	0.533384					Medium	Low	109.731	305.846	0.728034	-582.142	801.603					Ss-time3	Between Groups	0.00931667	2	0.00465833	0.352163	0.712438						Medium	Low	3.41425	88.5525	0.970086	-196.906	203.734
				Within Groups	0.12265	9	0.0136278			0						High	-57.1037	305.846	0.856031	-748.976	634.768						Within Groups	0.11905	9	0.0132278									High	-5.448	88.5525	0.952287	-205.768	194.872
				Total	0.153667	11				0					High	Low	166.834	305.846	0.598677	-525.038	858.706						Total	0.128367	11									High	Low	8.86225	88.5525	0.922475	-191.458	209.182
			Ss-time4	Between Groups	0.126467	2	0.0632333	2.42273	0.143949	0.778257						Medium	57.1037	305.846	0.856031	-634.768	748.976					Ss-time4	Between Groups	0.0211167	2	0.0105583	1.20323	0.344281							Medium	5.448	88.5525	0.952287	-194.872	205.768
				Within Groups	0.2349	9	0.0261			0			Pp-time5	LSD	Low	Medium	-136.818	297.038	0.656008	-808.765	535.13						Within Groups	0.078975	9	0.008775						Pp-time5	LSD	Low	Medium	-11.9585	115.317	0.919681	-272.824	248.907
				Total	0.361367	11				0						High	-123.373	297.038	0.687619	-795.32	548.575						Total	0.100092	11										High	-31.0182	115.317	0.794008	-291.883	229.847
			Ss-time5	Between Groups	0.07485	2	0.037425	1.42753	0.289418	0.597396					Medium	Low	136.818	297.038	0.656008	-535.13	808.765					Ss-time5	Between Groups	0.02315	2	0.011575	2.12277	0.175702						Medium	Low	11.9585	115.317	0.919681	-248.907	272.824
				Within Groups	0.23595	9	0.0262167			0						High	13.4452	297.038	0.964885	-658.502	685.393						Within Groups	0.049075	9	0.00545278									High	-19.0597	115.317	0.872375	-279.925	241.805
				Total	0.3108	11				0					High	Low	123.373	297.038	0.687619	-548.575	795.32						Total	0.072225	11									High	Low	31.0182	115.317	0.794008	-229.847	291.883
																Medium	-13.4452	297.038	0.964885	-685.393	658.502																		Medium	19.0597	115.317	0.872375	-241.805	279.925
													Ns-time1	LSD	Low	Medium	-3.3185	15.5339	0.835598	-38.4587	31.8217															Ns-time1	LSD	Low	Medium	-10.8722	13.9518	0.45582	-42.4333	20.6888
																High	-6.0825	15.5339	0.704491	-41.2227	29.0577																		High	-12.6845	13.9518	0.38696	-44.2456	18.8766
															Medium	Low	3.3185	15.5339	0.835598	-31.8217	38.4587																	Medium	Low	10.8722	13.9518	0.45582	-20.6888	42.4333
																High	-2.764	15.5339	0.862716	-37.9042	32.3762																		High	-1.81225	13.9518	0.899507	-33.3733	29.7488
															High	Low	6.0825	15.5339	0.704491	-29.0577	41.2227																	High	Low	12.6845	13.9518	0.38696	-18.8766	44.2456
																Medium	2.764	15.5339	0.862716	-32.3762	37.9042																		Medium	1.81225	13.9518	0.899507	-29.7488	33.3733
													Ns-time2	LSD	Low	Medium	-5.7465	16.1832	0.730701	-42.3555	30.8625															Ns-time2	LSD	Low	Medium	-9.9695	10.8844	0.383584	-34.5918	14.6528
																High	-8.21075	16.1832	0.624099	-44.8197	28.3982																		High	-0.4245	10.8844	0.969741	-25.0468	24.1978
															Medium	Low	5.7465	16.1832	0.730701	-30.8625	42.3555																	Medium	Low	9.9695	10.8844	0.383584	-14.6528	34.5918
																High	-2.46425	16.1832	0.882331	-39.0732	34.1447																		High	9.545	10.8844	0.40332	-15.0773	34.1673
															High	Low	8.21075	16.1832	0.624099	-28.3982	44.8197																	High	Low	0.4245	10.8844	0.969741	-24.1978	25.0468
																Medium	2.46425	16.1832	0.882331	-34.1447	39.0732																		Medium	-9.545	10.8844	0.40332	-34.1673	15.0773
													Ns-time3	LSD	Low	Medium	-3.45575	15.9715	0.833525	-39.5859	32.6744															Ns-time3	LSD	Low	Medium	-3.787	4.36452	0.40811	-13.6602	6.08624
																High	-5.1625	15.9715	0.753904	-41.2926	30.9676																		High	-3.04975	4.36452	0.502358	-12.923	6.82349
															Medium	Low	3.45575	15.9715	0.833525	-32.6744	39.5859																	Medium	Low	3.787	4.36452	0.40811	-6.08624	13.6602
																High	-1.70675	15.9715	0.917243	-37.8369	34.4234																		High	0.73725	4.36452	0.869596	-9.13599	10.6105
															High	Low	5.1625	15.9715	0.753904	-30.9676	41.2926																	High	Low	3.04975	4.36452	0.502358	-6.82349	12.923
																Medium	1.70675	15.9715	0.917243	-34.4234	37.8369																		Medium	-0.73725	4.36452	0.869596	-10.6105	9.13599
													Ns-time4	LSD	Low	Medium	-4.2285	16.2316	0.800332	-40.9469	32.4899															Ns-time4	LSD	Low	Medium	-0.0745	4.21081	0.98627	-9.60002	9.45102
																High	-6.39625	16.2316	0.702709	-43.1147	30.3222																		High	-0.2375	4.21081	0.956254	-9.76302	9.28802
															Medium	Low	4.2285	16.2316	0.800332	-32.4899	40.9469																	Medium	Low	0.0745	4.21081	0.98627	-9.45102	9.60002
																High	-2.16775	16.2316	0.896696	-38.8862	34.5507																		High	-0.163	4.21081	0.969967	-9.68852	9.36252
															High	Low	6.39625	16.2316	0.702709	-30.3222	43.1147																	High	Low	0.2375	4.21081	0.956254	-9.28802	9.76302
																Medium	2.16775	16.2316	0.896696	-34.5507	38.8862																		Medium	0.163	4.21081	0.969967	-9.36252	9.68852
													Ns-time5	LSD	Low	Medium	-5.32975	15.8504	0.744386	-41.1858	30.5263															Ns-time5	LSD	Low	Medium	-0.4635	5.27302	0.931881	-12.3919	11.4649
																High	-4.7725	15.8504	0.770181	-40.6285	31.0835																		High	-1.06575	5.27302	0.844322	-12.9941	10.8626
															Medium	Low	5.32975	15.8504	0.744386	-30.5263	41.1858																	Medium	Low	0.4635	5.27302	0.931881	-11.4649	12.3919
																High	0.55725	15.8504	0.972722	-35.2988	36.4133																		High	-0.60225	5.27302	0.911576	-12.5306	11.3261
															High	Low	4.7725	15.8504	0.770181	-31.0835	40.6285																	High	Low	1.06575	5.27302	0.844322	-10.8626	12.9941
																Medium	-0.55725	15.8504	0.972722	-36.4133	35.2988																		Medium	0.60225	5.27302	0.911576	-11.3261	12.5306
													Ss-time1	LSD	Low	Medium	0.0525	0.120381	0.673028	-0.219822	0.324822															Ss-time1	LSD	Low	Medium	-0.0375	0.0583333	0.536349	-0.169459	0.0944592
																High	0.1	0.120381	0.427633	-0.172322	0.372322																		High	-0.0325	0.0583333	0.591014	-0.164459	0.0994592
															Medium	Low	-0.0525	0.120381	0.673028	-0.324822	0.219822																	Medium	Low	0.0375	0.0583333	0.536349	-0.0944592	0.169459
																High	0.0475	0.120381	0.702341	-0.224822	0.319822																		High	0.005	0.0583333	0.93357	-0.126959	0.136959
															High	Low	-0.1	0.120381	0.427633	-0.372322	0.172322																	High	Low	0.0325	0.0583333	0.591014	-0.0994592	0.164459
																Medium	-0.0475	0.120381	0.702341	-0.319822	0.224822																		Medium	-0.005	0.0583333	0.93357	-0.136959	0.126959
													Ss-time2	LSD	Low	Medium	0.055	0.0816582	0.517526	-0.129724	0.239724															Ss-time2	LSD	Low	Medium	-0.035	0.0563471	0.549907	-0.162466	0.0924661
																High	0.065	0.0816582	0.446518	-0.119724	0.249724																		High	0.0125	0.0563471	0.829391	-0.114966	0.139966
															Medium	Low	-0.055	0.0816582	0.517526	-0.239724	0.129724																	Medium	Low	0.035	0.0563471	0.549907	-0.0924661	0.162466
																High	0.01	0.0816582	0.905224	-0.174724	0.194724																		High	0.0475	0.0563471	0.421073	-0.0799661	0.174966
															High	Low	-0.065	0.0816582	0.446518	-0.249724	0.119724																	High	Low	-0.0125	0.0563471	0.829391	-0.139966	0.114966
																Medium	-0.01	0.0816582	0.905224	-0.194724	0.174724																		Medium	-0.0475	0.0563471	0.421073	-0.174966	0.0799661
													Ss-time3	LSD	Low	Medium	0.1025	0.0825463	0.245722	-0.0842327	0.289233															Ss-time3	LSD	Low	Medium	-0.0075	0.0813258	0.928542	-0.191472	0.176472
																High	0.1125	0.0825463	0.206045	-0.0742327	0.299233																		High	0.055	0.0813258	0.515857	-0.128972	0.238972
															Medium	Low	-0.1025	0.0825463	0.245722	-0.289233	0.0842327																	Medium	Low	0.0075	0.0813258	0.928542	-0.176472	0.191472
																High	0.01	0.0825463	0.906238	-0.176733	0.196733																		High	0.0625	0.0813258	0.461871	-0.121472	0.246472
															High	Low	-0.1125	0.0825463	0.206045	-0.299233	0.0742327																	High	Low	-0.055	0.0813258	0.515857	-0.238972	0.128972
																Medium	-0.01	0.0825463	0.906238	-0.196733	0.176733																		Medium	-0.0625	0.0813258	0.461871	-0.246472	0.121472
													Ss-time4	LSD	Low	Medium	0.195	0.114237	0.122008	-0.0634211	0.453421															Ss-time4	LSD	Low	Medium	0.0575	0.0662382	0.407902	-0.0923412	0.207341
																High	0.235	0.114237	0.0698032	-0.0234211	0.493421																		High	0.1025	0.0662382	0.156161	-0.0473412	0.252341
															Medium	Low	-0.195	0.114237	0.122008	-0.453421	0.0634211																	Medium	Low	-0.0575	0.0662382	0.407902	-0.207341	0.0923412
																High	0.04	0.114237	0.734281	-0.218421	0.298421																		High	0.045	0.0662382	0.513997	-0.104841	0.194841
															High	Low	-0.235	0.114237	0.0698032	-0.493421	0.0234211																	High	Low	-0.1025	0.0662382	0.156161	-0.252341	0.0473412
																Medium	-0.04	0.114237	0.734281	-0.298421	0.218421																		Medium	-0.045	0.0662382	0.513997	-0.194841	0.104841
													Ss-time5	LSD	Low	Medium	0.135	0.114492	0.268579	-0.123998	0.393998															Ss-time5	LSD	Low	Medium	0.0575	0.0522148	0.299379	-0.0606182	0.175618
																High	0.1875	0.114492	0.135915	-0.0714981	0.446498																		High	0.1075	0.0522148	0.069615	-0.0106182	0.225618
															Medium	Low	-0.135	0.114492	0.268579	-0.393998	0.123998																	Medium	Low	-0.0575	0.0522148	0.299379	-0.175618	0.0606182
																High	0.0525	0.114492	0.65743	-0.206498	0.311498																		High	0.05	0.0522148	0.363288	-0.0681182	0.168118
															High	Low	-0.1875	0.114492	0.135915	-0.446498	0.0714981																	High	Low	-0.1075	0.0522148	0.069615	-0.225618	0.0106182
																Medium	-0.0525	0.114492	0.65743	-0.311498	0.206498																		Medium	-0.05	0.0522148	0.363288	-0.168118	0.0681182

## Sheet: Interval time × protocol
Interaction
Interval time * training protocol
Pre	JH
Low intensity	Mauchly's Test of Sphericitya									Tests of Within-Subjects Effects								Tests of Within-Subjects Contrasts								Tests of Between-Subjects Effects
	Measure:	MEASURE_1								Measure:	MEASURE_1							Measure:	MEASURE_1							Measure:	MEASURE_1
	Within Subjects Effect	Mauchly's W	Approx. Chi-Square	df	Sig.	Epsilonb				Source		Type III Sum of Squares	df	Mean Square	F	Sig.		Source		Type III Sum of Squares	df	Mean Square	F	Sig.		Transformed Variable:	Average
						Greenhouse-Geisser	Huynh-Feldt	Lower-bound		JH	Sphericity Assumed	39.7926	4	9.94814	10.3893	4.98805e-05		JH	Linear	27.8008	1	27.8008	30.5214	0.00148056		Source	Type III Sum of Squares	df	Mean Square	F	Sig.
	JH	0.0126821	19.2901	9	0.0315622	0.496896	0.866104	0.25			Greenhouse-Geisser	39.7926	1.98758	20.0206	10.3893	0.00246725			Quadratic	6.11771	1	6.11771	7.94786	0.0303863		Intercept	111900	1	111900	1922.11	9.42789e-09
	Tests the null hypothesis that the error covariance matrix of the orthonormalized transformed dependent variables is proportional to an identity matrix.										Huynh-Feldt	39.7926	3.46442	11.4861	10.3893	0.000139142			Cubic	5.37684	1	5.37684	9.24425	0.0227901		Group	206.37	1	206.37	3.54484	0.108736
	a. Design: Intercept + Group Within Subjects Design: JH										Lower-bound	39.7926	1	39.7926	10.3893	0.0180632			Order 4	0.497183	1	0.497183	0.3171	0.593758		Error	349.303	6	58.2171
	b. May be used to adjust the degrees of freedom for the averaged tests of significance. Corrected tests are displayed in the Tests of Within-Subjects Effects table.									JH * Group	Sphericity Assumed	7.34335	4	1.83584	1.91725	0.140167		JH * Group	Linear	0.0346945	1	0.0346945	0.0380896	0.851705
											Greenhouse-Geisser	7.34335	1.98758	3.69461	1.91725	0.189781			Quadratic	0.360476	1	0.360476	0.468315	0.519307
											Huynh-Feldt	7.34335	3.46442	2.11965	1.91725	0.151914			Cubic	1.84771	1	1.84771	3.17672	0.124972
											Lower-bound	7.34335	1	7.34335	1.91725	0.215452			Order 4	5.10047	1	5.10047	3.25305	0.121343
										Error(JH)	Sphericity Assumed	22.9808	24	0.957535				Error(JH)	Linear	5.46518	6	0.910864
											Greenhouse-Geisser	22.9808	11.9255	1.92703					Quadratic	4.61838	6	0.76973
											Huynh-Feldt	22.9808	20.7865	1.10557					Cubic	3.48985	6	0.581642
											Lower-bound	22.9808	6	3.83014					Order 4	9.40743	6	1.5679
	PPO
	Mauchly's Test of Sphericitya									Tests of Within-Subjects Effects								Tests of Within-Subjects Contrasts								Tests of Between-Subjects Effects
	Measure:	MEASURE_1								Measure:	MEASURE_1							Measure:	MEASURE_1							Measure:	MEASURE_1
	Within Subjects Effect	Mauchly's W	Approx. Chi-Square	df	Sig.	Epsilonb				Source		Type III Sum of Squares	df	Mean Square	F	Sig.		Source		Type III Sum of Squares	df	Mean Square	F	Sig.		Transformed Variable:	Average
						Greenhouse-Geisser	Huynh-Feldt	Lower-bound		PPO	Sphericity Assumed	133764	4	33441	9.17705	0.000120319		PPO	Linear	97086.6	1	97086.6	28.3285	0.00179099		Source	Type III Sum of Squares	df	Mean Square	F	Sig.
	PPO	0.0388643	14.3439	9	0.133433	0.504519	0.88805	0.25			Greenhouse-Geisser	133764	2.01807	66282.9	9.17705	0.00369755			Quadratic	20444.1	1	20444.1	7.95777	0.0303162		Intercept	7.89797e+08	1	7.89797e+08	1759.95	1.22721e-08
	Tests the null hypothesis that the error covariance matrix of the orthonormalized transformed dependent variables is proportional to an identity matrix.										Huynh-Feldt	133764	3.5522	37656.6	9.17705	0.000258249			Cubic	15332.8	1	15332.8	5.3344	0.0602992		Group	638787	1	638787	1.42345	0.27787
	a. Design: Intercept + Group Within Subjects Design: PPO										Lower-bound	133764	1	133764	9.17705	0.0231168			Order 4	900.316	1	900.316	0.157803	0.704933		Error	2.69256e+06	6	448760
	b. May be used to adjust the degrees of freedom for the averaged tests of significance. Corrected tests are displayed in the Tests of Within-Subjects Effects table.									PPO * Group	Sphericity Assumed	29057.1	4	7264.27	1.9935	0.127713		PPO * Group	Linear	390.803	1	390.803	0.114031	0.747102
											Greenhouse-Geisser	29057.1	2.01807	14398.4	1.9935	0.178312			Quadratic	1900.7	1	1900.7	0.739838	0.422745
											Huynh-Feldt	29057.1	3.5522	8180.03	1.9935	0.137638			Cubic	4301.33	1	4301.33	1.49646	0.267077
											Lower-bound	29057.1	1	29057.1	1.9935	0.207675			Order 4	22464.3	1	22464.3	3.93742	0.0944601
										Error(PPO)	Sphericity Assumed	87455.4	24	3643.98				Error(PPO)	Linear	20563.1	6	3427.18
											Greenhouse-Geisser	87455.4	12.1084	7222.68					Quadratic	15414.4	6	2569.07
											Huynh-Feldt	87455.4	21.3132	4103.34					Cubic	17246	6	2874.33
											Lower-bound	87455.4	6	14575.9					Order 4	34231.9	6	5705.32
	Ns
	Mauchly's Test of Sphericitya									Tests of Within-Subjects Effects								Tests of Within-Subjects Contrasts								Tests of Between-Subjects Effects
	Measure:	MEASURE_1								Measure:	MEASURE_1							Measure:	MEASURE_1							Measure:	MEASURE_1
	Within Subjects Effect	Mauchly's W	Approx. Chi-Square	df	Sig.	Epsilonb				Source		Type III Sum of Squares	df	Mean Square	F	Sig.		Source		Type III Sum of Squares	df	Mean Square	F	Sig.		Transformed Variable:	Average
						Greenhouse-Geisser	Huynh-Feldt	Lower-bound		Ns	Sphericity Assumed	245.949	4	61.4873	11.598	2.19821e-05		Ns	Linear	185.002	1	185.002	34.2242	0.00110097		Source	Type III Sum of Squares	df	Mean Square	F	Sig.
	Ns	0.104237	9.98649	9	0.384318	0.606409	1	0.25			Greenhouse-Geisser	245.949	2.42564	101.396	11.598	0.00062506			Quadratic	46.6025	1	46.6025	7.41423	0.0345092		Intercept	2.17474e+06	1	2.17474e+06	1714.12	1.32799e-08
	Tests the null hypothesis that the error covariance matrix of the orthonormalized transformed dependent variables is proportional to an identity matrix.										Huynh-Feldt	245.949	4	61.4873	11.598	2.19821e-05			Cubic	13.2821	1	13.2821	4.16115	0.0874579		Group	7567.73	1	7567.73	5.96486	0.0503138
	a. Design: Intercept + Group Within Subjects Design: Ns										Lower-bound	245.949	1	245.949	11.598	0.0143967			Order 4	1.06236	1	1.06236	0.168012	0.696118		Error	7612.31	6	1268.72
	b. May be used to adjust the degrees of freedom for the averaged tests of significance. Corrected tests are displayed in the Tests of Within-Subjects Effects table.									Ns * Group	Sphericity Assumed	36.0311	4	9.00778	1.69909	0.183075		Ns * Group	Linear	6.72452	1	6.72452	1.24399	0.307372
											Greenhouse-Geisser	36.0311	2.42564	14.8543	1.69909	0.215018			Quadratic	0.820801	1	0.820801	0.130585	0.73021
											Huynh-Feldt	36.0311	4	9.00778	1.69909	0.183075			Cubic	2.92345	1	2.92345	0.915889	0.375512
											Lower-bound	36.0311	1	36.0311	1.69909	0.240187			Order 4	25.5624	1	25.5624	4.04268	0.0910734
										Error(Ns)	Sphericity Assumed	127.237	24	5.30155				Error(Ns)	Linear	32.4336	6	5.4056
											Greenhouse-Geisser	127.237	14.5538	8.74253					Quadratic	37.7133	6	6.28555
											Huynh-Feldt	127.237	24	5.30155					Cubic	19.1515	6	3.19192
											Lower-bound	127.237	6	21.2062					Order 4	37.9387	6	6.32312
	SS
	Mauchly's Test of Sphericitya									Tests of Within-Subjects Effects								Tests of Within-Subjects Contrasts								Tests of Between-Subjects Effects
	Measure:	MEASURE_1								Measure:	MEASURE_1							Measure:	MEASURE_1							Measure:	MEASURE_1
	Within Subjects Effect	Mauchly's W	Approx. Chi-Square	df	Sig.	Epsilonb				Source		Type III Sum of Squares	df	Mean Square	F	Sig.		Source		Type III Sum of Squares	df	Mean Square	F	Sig.		Transformed Variable:	Average
						Greenhouse-Geisser	Huynh-Feldt	Lower-bound		SS	Sphericity Assumed	0.064135	4	0.0160337	6.40603	0.00117852		SS	Linear	0.041405	1	0.041405	28.0079	0.00184345		Source	Type III Sum of Squares	df	Mean Square	F	Sig.
	SS	0.113641	9.60496	9	0.416046	0.530236	0.964639	0.25			Greenhouse-Geisser	0.064135	2.12094	0.0302389	6.40603	0.0110391			Quadratic	0.0104143	1	0.0104143	2.46145	0.167721		Intercept	672.318	1	672.318	18331.4	1.09483e-11
	Tests the null hypothesis that the error covariance matrix of the orthonormalized transformed dependent variables is proportional to an identity matrix.										Huynh-Feldt	0.064135	3.85856	0.0166215	6.40603	0.00139061			Cubic	0.00780125	1	0.00780125	2.61239	0.157159		Group	0.386123	1	0.386123	10.528	0.0175832
	a. Design: Intercept + Group Within Subjects Design: SS										Lower-bound	0.064135	1	0.064135	6.40603	0.0446187			Order 4	0.00451446	1	0.00451446	3.4301	0.113467		Error	0.220055	6	0.0366758
	b. May be used to adjust the degrees of freedom for the averaged tests of significance. Corrected tests are displayed in the Tests of Within-Subjects Effects table.									SS * Group	Sphericity Assumed	0.010915	4	0.00272875	1.09023	0.383709		SS * Group	Linear	0.008405	1	0.008405	5.68546	0.0544389
											Greenhouse-Geisser	0.010915	2.12094	0.00514629	1.09023	0.369187			Quadratic	0.00205714	1	0.00205714	0.486213	0.511721
											Huynh-Feldt	0.010915	3.85856	0.00282878	1.09023	0.383202			Cubic	0.00045125	1	0.00045125	0.151109	0.710898
											Lower-bound	0.010915	1	0.010915	1.09023	0.336652			Order 4	1.60714e-06	1	1.60714e-06	0.00122111	0.973258
										Error(SS)	Sphericity Assumed	0.06007	24	0.00250292				Error(SS)	Linear	0.00887	6	0.00147833
											Greenhouse-Geisser	0.06007	12.7257	0.00472038					Quadratic	0.0253857	6	0.00423095
											Huynh-Feldt	0.06007	23.1513	0.00259467					Cubic	0.0179175	6	0.00298625
											Lower-bound	0.06007	6	0.0100117					Order 4	0.00789679	6	0.00131613
Medium intensity	JH
	Mauchly's Test of Sphericitya									Tests of Within-Subjects Effects								Tests of Within-Subjects Contrasts								Tests of Between-Subjects Effects
	Measure:	MEASURE_1								Measure:	MEASURE_1							Measure:	MEASURE_1							Measure:	MEASURE_1
	Within Subjects Effect	Mauchly's W	Approx. Chi-Square	df	Sig.	Epsilonb				Source		Type III Sum of Squares	df	Mean Square	F	Sig.		Source		Type III Sum of Squares	df	Mean Square	F	Sig.		Transformed Variable:	Average
						Greenhouse-Geisser	Huynh-Feldt	Lower-bound		JH	Sphericity Assumed	54.2342	4	13.5585	11.9119	1.79227e-05		JH	Linear	45.1967	1	45.1967	89.1505	8.02818e-05		Source	Type III Sum of Squares	df	Mean Square	F	Sig.
	JH	0.0221124	16.8346	9	0.0662012	0.502664	0.88268	0.25			Greenhouse-Geisser	54.2342	2.01066	26.9734	11.9119	0.0013796			Quadratic	7.94224	1	7.94224	18.8505	0.00486619		Intercept	116055	1	116055	1793.06	1.16067e-08
	Tests the null hypothesis that the error covariance matrix of the orthonormalized transformed dependent variables is proportional to an identity matrix.										Huynh-Feldt	54.2342	3.53072	15.3607	11.9119	4.93638e-05			Cubic	0.48485	1	0.48485	0.189693	0.678404		Group	100.194	1	100.194	1.54802	0.259828
	a. Design: Intercept + Group Within Subjects Design: JH										Lower-bound	54.2342	1	54.2342	11.9119	0.0136103			Order 4	0.610368	1	0.610368	0.571147	0.478413		Error	388.346	6	64.7243
	b. May be used to adjust the degrees of freedom for the averaged tests of significance. Corrected tests are displayed in the Tests of Within-Subjects Effects table.									JH * Group	Sphericity Assumed	16.3176	4	4.07941	3.58398	0.01989		JH * Group	Linear	8.40262	1	8.40262	16.5742	0.00656739
											Greenhouse-Geisser	16.3176	2.01066	8.11558	3.58398	0.0598397			Quadratic	0.13699	1	0.13699	0.32514	0.589234
											Huynh-Feldt	16.3176	3.53072	4.62162	3.58398	0.0256511			Cubic	6.95964	1	6.95964	2.7229	0.150011
											Lower-bound	16.3176	1	16.3176	3.58398	0.107184			Order 4	0.818397	1	0.818397	0.765809	0.41517
										Error(JH)	Sphericity Assumed	27.3176	24	1.13823				Error(JH)	Linear	3.04183	6	0.506971
											Greenhouse-Geisser	27.3176	12.0639	2.2644					Quadratic	2.52796	6	0.421327
											Huynh-Feldt	27.3176	21.1843	1.28952					Cubic	15.3358	6	2.55597
											Lower-bound	27.3176	6	4.55293					Order 4	6.41202	6	1.06867
	PPO
	Mauchly's Test of Sphericitya									Tests of Within-Subjects Effects								Tests of Within-Subjects Contrasts								Tests of Between-Subjects Effects
	Measure:	MEASURE_1								Measure:	MEASURE_1							Measure:	MEASURE_1							Measure:	MEASURE_1
	Within Subjects Effect	Mauchly's W	Approx. Chi-Square	df	Sig.	Epsilonb				Source		Type III Sum of Squares	df	Mean Square	F	Sig.		Source		Type III Sum of Squares	df	Mean Square	F	Sig.		Transformed Variable:	Average
						Greenhouse-Geisser	Huynh-Feldt	Lower-bound		PP	Sphericity Assumed	164938	4	41234.4	7.40141	0.000494753		PP	Linear	100578	1	100578	21.8456	0.00341743		Source	Type III Sum of Squares	df	Mean Square	F	Sig.
	PP	0.0251165	16.272	9	0.0779363	0.509515	0.90262	0.25			Greenhouse-Geisser	164938	2.03806	80928.7	7.40141	0.00762757			Quadratic	61464.4	1	61464.4	6.5431	0.0430275		Intercept	8.0665e+08	1	8.0665e+08	1823.45	1.10377e-08
	Tests the null hypothesis that the error covariance matrix of the orthonormalized transformed dependent variables is proportional to an identity matrix.										Huynh-Feldt	164938	3.61048	45683	7.40141	0.00084469			Cubic	912.776	1	912.776	0.149797	0.712085		Group	1.28205e+06	1	1.28205e+06	2.89809	0.139581
	a. Design: Intercept + Group Within Subjects Design: PP										Lower-bound	164938	1	164938	7.40141	0.0346174			Order 4	1982.88	1	1982.88	0.904019	0.378418		Error	2.65426e+06	6	442376
	b. May be used to adjust the degrees of freedom for the averaged tests of significance. Corrected tests are displayed in the Tests of Within-Subjects Effects table.									PP * Group	Sphericity Assumed	43159.3	4	10789.8	1.93673	0.136872		PP * Group	Linear	4020.55	1	4020.55	0.873272	0.386117
											Greenhouse-Geisser	43159.3	2.03806	21176.7	1.93673	0.185586			Quadratic	13826.1	1	13826.1	1.47183	0.270647
											Huynh-Feldt	43159.3	3.61048	11953.9	1.93673	0.145356			Cubic	17127.2	1	17127.2	2.81077	0.144648
											Lower-bound	43159.3	1	43159.3	1.93673	0.213426			Order 4	8185.49	1	8185.49	3.73186	0.10159
										Error(PP)	Sphericity Assumed	133708	24	5571.16				Error(PP)	Linear	27624.1	6	4604.01
											Greenhouse-Geisser	133708	12.2284	10934.2					Quadratic	56362.7	6	9393.79
											Huynh-Feldt	133708	21.6629	6172.21					Cubic	36560.6	6	6093.43
											Lower-bound	133708	6	22284.6					Order 4	13160.5	6	2193.41
	Ns
	Mauchly's Test of Sphericitya									Tests of Within-Subjects Effects								Tests of Within-Subjects Contrasts								Tests of Between-Subjects Effects
	Measure:	MEASURE_1								Measure:	MEASURE_1							Measure:	MEASURE_1							Measure:	MEASURE_1
	Within Subjects Effect	Mauchly's W	Approx. Chi-Square	df	Sig.	Epsilonb				Source		Type III Sum of Squares	df	Mean Square	F	Sig.		Source		Type III Sum of Squares	df	Mean Square	F	Sig.		Transformed Variable:	Average
						Greenhouse-Geisser	Huynh-Feldt	Lower-bound		Ns	Sphericity Assumed	254.796	4	63.6991	13.9139	5.25219e-06		Ns	Linear	215.011	1	215.011	126.684	2.94007e-05		Source	Type III Sum of Squares	df	Mean Square	F	Sig.
	Ns	0.0238405	16.5023	9	0.072924	0.513157	0.91333	0.25			Greenhouse-Geisser	254.796	2.05263	124.132	13.9139	0.000655115			Quadratic	34.0673	1	34.0673	18.3823	0.00516322		Intercept	2.22216e+06	1	2.22216e+06	1782.43	1.1815e-08
	Tests the null hypothesis that the error covariance matrix of the orthonormalized transformed dependent variables is proportional to an identity matrix.										Huynh-Feldt	254.796	3.65332	69.7438	13.9139	1.22903e-05			Cubic	0.0415872	1	0.0415872	0.00405705	0.951282		Group	9813.9	1	9813.9	7.8719	0.0309312
	a. Design: Intercept + Group Within Subjects Design: Ns										Lower-bound	254.796	1	254.796	13.9139	0.00973509			Order 4	5.67706	1	5.67706	1.25842	0.304827		Error	7480.2	6	1246.7
	b. May be used to adjust the degrees of freedom for the averaged tests of significance. Corrected tests are displayed in the Tests of Within-Subjects Effects table.									Ns * Group	Sphericity Assumed	69.1319	4	17.283	3.77516	0.016113		Ns * Group	Linear	21.1706	1	21.1706	12.4737	0.0123406
											Greenhouse-Geisser	69.1319	2.05263	33.6797	3.77516	0.0517657			Quadratic	0.511921	1	0.511921	0.276227	0.618034
											Huynh-Feldt	69.1319	3.65332	18.923	3.77516	0.0197457			Cubic	38.4227	1	38.4227	3.74834	0.100992
											Lower-bound	69.1319	1	69.1319	3.77516	0.100028			Order 4	9.02665	1	9.02665	2.00092	0.20694
										Error(Ns)	Sphericity Assumed	109.874	24	4.57808				Error(Ns)	Linear	10.1833	6	1.69722
											Greenhouse-Geisser	109.874	12.3158	8.92141					Quadratic	11.1196	6	1.85327
											Huynh-Feldt	109.874	21.9199	5.01252					Cubic	61.5036	6	10.2506
											Lower-bound	109.874	6	18.3123					Order 4	27.0675	6	4.51125
	SS
	Mauchly's Test of Sphericitya									Tests of Within-Subjects Effects								Tests of Within-Subjects Contrasts								Tests of Between-Subjects Effects
	Measure:	MEASURE_1								Measure:	MEASURE_1							Measure:	MEASURE_1							Measure:	MEASURE_1
	Within Subjects Effect	Mauchly's W	Approx. Chi-Square	df	Sig.	Epsilonb				Source		Type III Sum of Squares	df	Mean Square	F	Sig.		Source		Type III Sum of Squares	df	Mean Square	F	Sig.		Transformed Variable:	Average
						Greenhouse-Geisser	Huynh-Feldt	Lower-bound		SS	Sphericity Assumed	0.045225	4	0.0113062	3.72018	0.0171138		SS	Linear	0.022445	1	0.022445	3.58403	0.107182		Source	Type III Sum of Squares	df	Mean Square	F	Sig.
	SS	0.16269	8.02026	9	0.561671	0.653638	1	0.25			Greenhouse-Geisser	0.045225	2.61455	0.0172974	3.72018	0.0382888			Quadratic	0.0155571	1	0.0155571	6.66225	0.0417059		Intercept	664.225	1	664.225	37772.2	1.252e-12
	Tests the null hypothesis that the error covariance matrix of the orthonormalized transformed dependent variables is proportional to an identity matrix.										Huynh-Feldt	0.045225	4	0.0113062	3.72018	0.0171138			Cubic	0.004205	1	0.004205	1.41941	0.278487		Group	0.19881	1	0.19881	11.3057	0.0151847
	a. Design: Intercept + Group Within Subjects Design: SS										Lower-bound	0.045225	1	0.045225	3.72018	0.102017			Order 4	0.00301786	1	0.00301786	5.05887	0.0655138		Error	0.10551	6	0.017585
	b. May be used to adjust the degrees of freedom for the averaged tests of significance. Corrected tests are displayed in the Tests of Within-Subjects Effects table.									SS * Group	Sphericity Assumed	0.007915	4	0.00197875	0.651083	0.631691		SS * Group	Linear	0.00338	1	0.00338	0.539721	0.490253
											Greenhouse-Geisser	0.007915	2.61455	0.00302729	0.651083	0.574153			Quadratic	8.92857e-05	1	8.92857e-05	0.038236	0.851424
											Huynh-Feldt	0.007915	4	0.00197875	0.651083	0.631691			Cubic	0.00032	1	0.00032	0.108017	0.753581
											Lower-bound	0.007915	1	0.007915	0.651083	0.450518			Order 4	0.00412571	1	0.00412571	6.91598	0.0390687
										Error(SS)	Sphericity Assumed	0.07294	24	0.00303917				Error(SS)	Linear	0.037575	6	0.0062625
											Greenhouse-Geisser	0.07294	15.6873	0.00464962					Quadratic	0.0140107	6	0.00233512
											Huynh-Feldt	0.07294	24	0.00303917					Cubic	0.017775	6	0.0029625
											Lower-bound	0.07294	6	0.0121567					Order 4	0.00357929	6	0.000596548
High intensity	JH
	Mauchly's Test of Sphericitya									Tests of Within-Subjects Effects								Tests of Within-Subjects Contrasts								Tests of Between-Subjects Effects
	Measure:	MEASURE_1								Measure:	MEASURE_1							Measure:	MEASURE_1							Measure:	MEASURE_1
	Within Subjects Effect	Mauchly's W	Approx. Chi-Square	df	Sig.	Epsilonb				Source		Type III Sum of Squares	df	Mean Square	F	Sig.		Source		Type III Sum of Squares	df	Mean Square	F	Sig.		Transformed Variable:	Average
						Greenhouse-Geisser	Huynh-Feldt	Lower-bound		JH	Sphericity Assumed	32.1467	4	8.03667	5.53827	0.00264281		JH	Linear	18.0367	1	18.0367	20.8247	0.00383709		Source	Type III Sum of Squares	df	Mean Square	F	Sig.
	JH	0.0355909	14.7325	9	0.120073	0.432582	0.693416	0.25			Greenhouse-Geisser	32.1467	1.73033	18.5784	5.53827	0.0261742			Quadratic	13.699	1	13.699	15.7432	0.00738575		Intercept	117274	1	117274	2344.34	5.20392e-09
	Tests the null hypothesis that the error covariance matrix of the orthonormalized transformed dependent variables is proportional to an identity matrix.										Huynh-Feldt	32.1467	2.77366	11.59	5.53827	0.00896802			Cubic	0.386003	1	0.386003	0.0994217	0.763203		Group	114.968	1	114.968	2.29824	0.180305
	a. Design: Intercept + Group Within Subjects Design: JH										Lower-bound	32.1467	1	32.1467	5.53827	0.0567976			Order 4	0.0249645	1	0.0249645	0.13443	0.726465		Error	300.147	6	50.0245
	b. May be used to adjust the degrees of freedom for the averaged tests of significance. Corrected tests are displayed in the Tests of Within-Subjects Effects table.									JH * Group	Sphericity Assumed	22.1101	4	5.52752	3.80915	0.0155256		JH * Group	Linear	10.5895	1	10.5895	12.2263	0.0128792
											Greenhouse-Geisser	22.1101	1.73033	12.778	3.80915	0.062068			Quadratic	9.92103	1	9.92103	11.4015	0.0149201
											Huynh-Feldt	22.1101	2.77366	7.97143	3.80915	0.0324475			Cubic	1.48322	1	1.48322	0.382028	0.559235
											Lower-bound	22.1101	1	22.1101	3.80915	0.0988252			Order 4	0.116323	1	0.116323	0.626385	0.45882
										Error(JH)	Sphericity Assumed	34.8268	24	1.45112				Error(JH)	Linear	5.19673	6	0.866121
											Greenhouse-Geisser	34.8268	10.382	3.35454					Quadratic	5.22092	6	0.870153
											Huynh-Feldt	34.8268	16.642	2.09271					Cubic	23.2949	6	3.88248
											Lower-bound	34.8268	6	5.80446					Order 4	1.11424	6	0.185706
	PPO
	Mauchly's Test of Sphericitya									Tests of Within-Subjects Effects								Tests of Within-Subjects Contrasts								Tests of Between-Subjects Effects
	Measure:	MEASURE_1								Measure:	MEASURE_1							Measure:	MEASURE_1							Measure:	MEASURE_1
	Within Subjects Effect	Mauchly's W	Approx. Chi-Square	df	Sig.	Epsilonb				Source		Type III Sum of Squares	df	Mean Square	F	Sig.		Source		Type III Sum of Squares	df	Mean Square	F	Sig.		Transformed Variable:	Average
						Greenhouse-Geisser	Huynh-Feldt	Lower-bound		PPO	Sphericity Assumed	118444	4	29611.1	5.53828	0.00264279		PPO	Linear	66456	1	66456	20.8248	0.00383704		Source	Type III Sum of Squares	df	Mean Square	F	Sig.
	PPO	0.0355908	14.7325	9	0.120072	0.432582	0.693416	0.25			Greenhouse-Geisser	118444	1.73033	68451.8	5.53828	0.0261741			Quadratic	50474	1	50474	15.7432	0.00738577		Intercept	8.17799e+08	1	8.17799e+08	2020.73	8.11701e-09
	Tests the null hypothesis that the error covariance matrix of the orthonormalized transformed dependent variables is proportional to an identity matrix.										Huynh-Feldt	118444	2.77367	42703.1	5.53828	0.00896793			Cubic	1422.25	1	1422.25	0.0994237	0.763201		Group	1.06576e+06	1	1.06576e+06	2.63343	0.155762
	a. Design: Intercept + Group Within Subjects Design: PPO										Lower-bound	118444	1	118444	5.53828	0.0567974			Order 4	91.9861	1	91.9861	0.134436	0.726459		Error	2.42822e+06	6	404704
	b. May be used to adjust the degrees of freedom for the averaged tests of significance. Corrected tests are displayed in the Tests of Within-Subjects Effects table.									PPO * Group	Sphericity Assumed	81464.5	4	20366.1	3.80916	0.0155254		PPO * Group	Linear	39017.1	1	39017.1	12.2265	0.0128789
											Greenhouse-Geisser	81464.5	1.73033	47080.4	3.80916	0.0620676			Quadratic	36553.9	1	36553.9	11.4014	0.0149203
											Huynh-Feldt	81464.5	2.77367	29370.7	3.80916	0.0324471			Cubic	5464.93	1	5464.93	0.382031	0.559234
											Lower-bound	81464.5	1	81464.5	3.80916	0.0988247			Order 4	428.605	1	428.605	0.6264	0.458815
										Error(PPO)	Sphericity Assumed	128319	24	5346.62				Error(PPO)	Linear	19147.2	6	3191.2
											Greenhouse-Geisser	128319	10.382	12359.8					Quadratic	19236.5	6	3206.08
											Huynh-Feldt	128319	16.642	7710.54					Cubic	85829.7	6	14305
											Lower-bound	128319	6	21386.5					Order 4	4105.41	6	684.235
	Ns
	Mauchly's Test of Sphericitya									Tests of Within-Subjects Effects								Tests of Within-Subjects Contrasts								Tests of Between-Subjects Effects
	Measure:	MEASURE_1								Measure:	MEASURE_1							Measure:	MEASURE_1							Measure:	MEASURE_1
	Within Subjects Effect	Mauchly's W	Approx. Chi-Square	df	Sig.	Epsilonb				Source		Type III Sum of Squares	df	Mean Square	F	Sig.		Source		Type III Sum of Squares	df	Mean Square	F	Sig.		Transformed Variable:	Average
						Greenhouse-Geisser	Huynh-Feldt	Lower-bound		Ns	Sphericity Assumed	186.606	4	46.6516	4.56054	0.00699398		Ns	Linear	74.9755	1	74.9755	18.9531	0.00480416		Source	Type III Sum of Squares	df	Mean Square	F	Sig.
	Ns	0.025873	16.141	9	0.0809249	0.389119	0.588036	0.25			Greenhouse-Geisser	186.606	1.55648	119.89	4.56054	0.0482973			Quadratic	95.8097	1	95.8097	10.2513	0.0185586		Intercept	2.24093e+06	1	2.24093e+06	2052.47	7.74718e-09
	Tests the null hypothesis that the error covariance matrix of the orthonormalized transformed dependent variables is proportional to an identity matrix.										Huynh-Feldt	186.606	2.35214	79.3346	4.56054	0.0253404			Cubic	3.24174	1	3.24174	0.169925	0.694502		Group	9329.79	1	9329.79	8.54515	0.0265203
	a. Design: Intercept + Group Within Subjects Design: Ns										Lower-bound	186.606	1	186.606	4.56054	0.0766207			Order 4	12.5796	1	12.5796	1.47332	0.270429		Error	6550.93	6	1091.82
	b. May be used to adjust the degrees of freedom for the averaged tests of significance. Corrected tests are displayed in the Tests of Within-Subjects Effects table.									Ns * Group	Sphericity Assumed	124.453	4	31.1133	3.04155	0.0367327		Ns * Group	Linear	39.193	1	39.193	9.90765	0.0198741
											Greenhouse-Geisser	124.453	1.55648	79.9583	3.04155	0.103601			Quadratic	72.6899	1	72.6899	7.77759	0.0316261
											Huynh-Feldt	124.453	2.35214	52.9105	3.04155	0.0733484			Cubic	7.22402	1	7.22402	0.378667	0.560917
											Lower-bound	124.453	1	124.453	3.04155	0.131779			Order 4	5.34614	1	5.34614	0.626138	0.458904
										Error(Ns)	Sphericity Assumed	245.506	24	10.2294				Error(Ns)	Linear	23.735	6	3.95583
											Greenhouse-Geisser	245.506	9.33885	26.2887					Quadratic	56.0764	6	9.34607
											Huynh-Feldt	245.506	14.1129	17.3959					Cubic	114.465	6	19.0775
											Lower-bound	245.506	6	40.9177					Order 4	51.2297	6	8.53829
	SS
	Mauchly's Test of Sphericitya									Tests of Within-Subjects Effects								Tests of Within-Subjects Contrasts								Tests of Between-Subjects Effects
	Measure:	MEASURE_1								Measure:	MEASURE_1							Measure:	MEASURE_1							Measure:	MEASURE_1
	Within Subjects Effect	Mauchly's W	Approx. Chi-Square	df	Sig.	Epsilonb				Source		Type III Sum of Squares	df	Mean Square	F	Sig.		Source		Type III Sum of Squares	df	Mean Square	F	Sig.		Transformed Variable:	Average
						Greenhouse-Geisser	Huynh-Feldt	Lower-bound		SS	Sphericity Assumed	0.073985	4	0.0184962	5.48037	0.0027942		SS	Linear	0.02592	1	0.02592	6.92431	0.038986		Source	Type III Sum of Squares	df	Mean Square	F	Sig.
	SS	0.084594	10.9087	9	0.314089	0.434297	0.697751	0.25			Greenhouse-Geisser	0.073985	1.73719	0.0425889	5.48037	0.0266918			Quadratic	0.0440036	1	0.0440036	6.50642	0.0434455		Intercept	659.019	1	659.019	26022.5	3.8282e-12
	Tests the null hypothesis that the error covariance matrix of the orthonormalized transformed dependent variables is proportional to an identity matrix.										Huynh-Feldt	0.073985	2.791	0.0265084	5.48037	0.00917534			Cubic	0.00231125	1	0.00231125	1.39688	0.281961		Group	0.03721	1	0.03721	1.4693	0.271018
	a. Design: Intercept + Group Within Subjects Design: SS										Lower-bound	0.073985	1	0.073985	5.48037	0.0577634			Order 4	0.00175018	1	0.00175018	1.30709	0.296479		Error	0.15195	6	0.025325
	b. May be used to adjust the degrees of freedom for the averaged tests of significance. Corrected tests are displayed in the Tests of Within-Subjects Effects table.									SS * Group	Sphericity Assumed	0.013415	4	0.00335375	0.993704	0.430031		SS * Group	Linear	0.00648	1	0.00648	1.73108	0.236308
											Greenhouse-Geisser	0.013415	1.73719	0.00772224	0.993704	0.391134			Quadratic	0.00343214	1	0.00343214	0.507481	0.502979
											Huynh-Feldt	0.013415	2.791	0.00480651	0.993704	0.414967			Cubic	0.00015125	1	0.00015125	0.0914127	0.772596
											Lower-bound	0.013415	1	0.013415	0.993704	0.357327			Order 4	0.00335161	1	0.00335161	2.50309	0.16471
										Error(SS)	Sphericity Assumed	0.081	24	0.003375				Error(SS)	Linear	0.02246	6	0.00374333
											Greenhouse-Geisser	0.081	10.4231	0.00777117					Quadratic	0.0405786	6	0.0067631
											Huynh-Feldt	0.081	16.746	0.00483697					Cubic	0.0099275	6	0.00165458
											Lower-bound	0.081	6	0.0135					Order 4	0.00803393	6	0.00133899
Post
Low intensity	JH
	Mauchly's Test of Sphericitya									Tests of Within-Subjects Effects								Tests of Within-Subjects Contrasts								Tests of Between-Subjects Effects
	Measure:	MEASURE_1								Measure:	MEASURE_1							Measure:	MEASURE_1							Measure:	MEASURE_1
	Within Subjects Effect	Mauchly's W	Approx. Chi-Square	df	Sig.	Epsilonb				Source		Type III Sum of Squares	df	Mean Square	F	Sig.		Source		Type III Sum of Squares	df	Mean Square	F	Sig.		Transformed Variable:	Average
						Greenhouse-Geisser	Huynh-Feldt	Lower-bound		JH	Sphericity Assumed	33.5751	4	8.39378	5.56958	0.00256464		JH	Linear	19.2492	1	19.2492	5.92996	0.0508054		Source	Type III Sum of Squares	df	Mean Square	F	Sig.
	JH	0.135122	8.84031	9	0.483861	0.554682	1	0.25			Greenhouse-Geisser	33.5751	2.21873	15.1326	5.56958	0.0155026			Quadratic	13.4997	1	13.4997	31.316	0.00138587		Intercept	113904	1	113904	1592.44	1.6551e-08
	Tests the null hypothesis that the error covariance matrix of the orthonormalized transformed dependent variables is proportional to an identity matrix.										Huynh-Feldt	33.5751	4	8.39378	5.56958	0.00256464			Cubic	0.190515	1	0.190515	0.174059	0.691046		Group	34.3732	1	34.3732	0.480558	0.514095
	a. Design: Intercept + Group Within Subjects Design: JH										Lower-bound	33.5751	1	33.5751	5.56958	0.0562844			Order 4	0.635717	1	0.635717	0.505909	0.503616		Error	429.165	6	71.5275
	b. May be used to adjust the degrees of freedom for the averaged tests of significance. Corrected tests are displayed in the Tests of Within-Subjects Effects table.									JH * Group	Sphericity Assumed	10.1848	4	2.54619	1.68949	0.18524		JH * Group	Linear	0.632968	1	0.632968	0.194994	0.674262
											Greenhouse-Geisser	10.1848	2.21873	4.59036	1.68949	0.221175			Quadratic	2.37631	1	2.37631	5.51247	0.0572253
											Huynh-Feldt	10.1848	4	2.54619	1.68949	0.18524			Cubic	0.619872	1	0.619872	0.566329	0.480194
											Lower-bound	10.1848	1	10.1848	1.68949	0.241368			Order 4	6.55562	1	6.55562	5.21702	0.0624492
										Error(JH)	Sphericity Assumed	36.1698	24	1.50707				Error(JH)	Linear	19.4765	6	3.24609
											Greenhouse-Geisser	36.1698	13.3124	2.71701					Quadratic	2.58647	6	0.431079
											Huynh-Feldt	36.1698	24	1.50707					Cubic	6.56727	6	1.09454
											Lower-bound	36.1698	6	6.0283					Order 4	7.5395	6	1.25658
	PPO
	Mauchly's Test of Sphericitya									Tests of Within-Subjects Effects								Tests of Within-Subjects Contrasts								Tests of Between-Subjects Effects
	Measure:	MEASURE_1								Measure:	MEASURE_1							Measure:	MEASURE_1							Measure:	MEASURE_1
	Within Subjects Effect	Mauchly's W	Approx. Chi-Square	df	Sig.	Epsilonb				Source		Type III Sum of Squares	df	Mean Square	F	Sig.		Source		Type III Sum of Squares	df	Mean Square	F	Sig.		Transformed Variable:	Average
						Greenhouse-Geisser	Huynh-Feldt	Lower-bound		PP	Sphericity Assumed	123707	4	30926.9	5.5696	0.0025646		PP	Linear	70923.5	1	70923.5	5.92996	0.0508054		Source	Type III Sum of Squares	df	Mean Square	F	Sig.
	PP	0.135121	8.84032	9	0.48386	0.554683	1	0.25			Greenhouse-Geisser	123707	2.21873	55756	5.5696	0.0155025			Quadratic	49739.8	1	49739.8	31.3161	0.00138585		Intercept	8.00679e+08	1	8.00679e+08	1263.45	3.30547e-08
	Tests the null hypothesis that the error covariance matrix of the orthonormalized transformed dependent variables is proportional to an identity matrix.										Huynh-Feldt	123707	4	30926.9	5.5696	0.0025646			Cubic	701.935	1	701.935	0.174055	0.691049		Group	1.76179e+06	1	1.76179e+06	2.78005	0.146492
	a. Design: Intercept + Group Within Subjects Design: PP										Lower-bound	123707	1	123707	5.5696	0.0562841			Order 4	2342.26	1	2342.26	0.505902	0.503618		Error	3.80236e+06	6	633727
	b. May be used to adjust the degrees of freedom for the averaged tests of significance. Corrected tests are displayed in the Tests of Within-Subjects Effects table.									PP * Group	Sphericity Assumed	37525.8	4	9381.45	1.6895	0.185239		PP * Group	Linear	2332.24	1	2332.24	0.195	0.674257
											Greenhouse-Geisser	37525.8	2.21873	16913.2	1.6895	0.221174			Quadratic	8755.42	1	8755.42	5.51241	0.0572262
											Huynh-Feldt	37525.8	4	9381.45	1.6895	0.185239			Cubic	2283.88	1	2283.88	0.566322	0.480197
											Lower-bound	37525.8	1	37525.8	1.6895	0.241367			Order 4	24154.3	1	24154.3	5.21704	0.0624487
										Error(PP)	Sphericity Assumed	133267	24	5552.8				Error(PP)	Linear	71761.1	6	11960.2
											Greenhouse-Geisser	133267	13.3124	10010.8					Quadratic	9529.87	6	1588.31
											Huynh-Feldt	133267	24	5552.8					Cubic	24197	6	4032.83
											Lower-bound	133267	6	22211.2					Order 4	27779.3	6	4629.88
	Ns
	Mauchly's Test of Sphericitya									Tests of Within-Subjects Effects								Tests of Within-Subjects Contrasts								Tests of Between-Subjects Effects
	Measure:	MEASURE_1								Measure:	MEASURE_1							Measure:	MEASURE_1							Measure:	MEASURE_1
	Within Subjects Effect	Mauchly's W	Approx. Chi-Square	df	Sig.	Epsilonb				Source		Type III Sum of Squares	df	Mean Square	F	Sig.		Source		Type III Sum of Squares	df	Mean Square	F	Sig.		Transformed Variable:	Average
						Greenhouse-Geisser	Huynh-Feldt	Lower-bound		Ns	Sphericity Assumed	170.747	4	42.6867	6.14745	0.00149138		Ns	Linear	96.1192	1	96.1192	6.37173	0.0450292		Source	Type III Sum of Squares	df	Mean Square	F	Sig.
	Ns	0.170328	7.81764	9	0.581471	0.574366	1	0.25			Greenhouse-Geisser	170.747	2.29746	74.3197	6.14745	0.0102739			Quadratic	71.6832	1	71.6832	28.8443	0.00171068		Intercept	2.20705e+06	1	2.20705e+06	1312.33	2.951e-08
	Tests the null hypothesis that the error covariance matrix of the orthonormalized transformed dependent variables is proportional to an identity matrix.										Huynh-Feldt	170.747	4	42.6867	6.14745	0.00149138			Cubic	1.09044	1	1.09044	0.254934	0.631627		Group	11717	1	11717	6.96706	0.0385652
	a. Design: Intercept + Group Within Subjects Design: Ns										Lower-bound	170.747	1	170.747	6.14745	0.0478439			Order 4	1.85403	1	1.85403	0.312788	0.596217		Error	10090.7	6	1681.78
	b. May be used to adjust the degrees of freedom for the averaged tests of significance. Corrected tests are displayed in the Tests of Within-Subjects Effects table.									Ns * Group	Sphericity Assumed	58.7517	4	14.6879	2.11525	0.110131		Ns * Group	Linear	7.63477	1	7.63477	0.506108	0.503535
											Greenhouse-Geisser	58.7517	2.29746	25.5724	2.11525	0.154004			Quadratic	17.1869	1	17.1869	6.91574	0.0390711
											Huynh-Feldt	58.7517	4	14.6879	2.11525	0.110131			Cubic	3.32846	1	3.32846	0.778157	0.411648
											Lower-bound	58.7517	1	58.7517	2.11525	0.196071			Order 4	30.6016	1	30.6016	5.1627	0.0634794
										Error(Ns)	Sphericity Assumed	166.652	24	6.94381				Error(Ns)	Linear	90.5116	6	15.0853
											Greenhouse-Geisser	166.652	13.7848	12.0895					Quadratic	14.9111	6	2.48518
											Huynh-Feldt	166.652	24	6.94381					Cubic	25.6642	6	4.27737
											Lower-bound	166.652	6	27.7753					Order 4	35.5647	6	5.92744
	SS
	Mauchly's Test of Sphericitya									Tests of Within-Subjects Effects								Tests of Within-Subjects Contrasts								Tests of Between-Subjects Effects
	Measure:	MEASURE_1								Measure:	MEASURE_1							Measure:	MEASURE_1							Measure:	MEASURE_1
	Within Subjects Effect	Mauchly's W	Approx. Chi-Square	df	Sig.	Epsilonb				Source		Type III Sum of Squares	df	Mean Square	F	Sig.		Source		Type III Sum of Squares	df	Mean Square	F	Sig.		Transformed Variable:	Average
						Greenhouse-Geisser	Huynh-Feldt	Lower-bound		SS	Sphericity Assumed	0.071975	4	0.0179937	5.26582	0.00344188		SS	Linear	0.0148513	1	0.0148513	12.9564	0.0113734		Source	Type III Sum of Squares	df	Mean Square	F	Sig.
	SS	0.0129722	19.1902	9	0.032555	0.397211	0.607026	0.25			Greenhouse-Geisser	0.071975	1.58884	0.0453003	5.26582	0.0341568			Quadratic	0.0390009	1	0.0390009	6.29802	0.0459289		Intercept	674.452	1	674.452	4894.33	5.73887e-10
	Tests the null hypothesis that the error covariance matrix of the orthonormalized transformed dependent variables is proportional to an identity matrix.										Huynh-Feldt	0.071975	2.4281	0.0296425	5.26582	0.0150904			Cubic	0.0132612	1	0.0132612	2.67027	0.153357		Group	0.402003	1	0.402003	2.91724	0.138503
	a. Design: Intercept + Group Within Subjects Design: SS										Lower-bound	0.071975	1	0.071975	5.26582	0.0615429			Order 4	0.00486161	1	0.00486161	3.56613	0.107888		Error	0.826815	6	0.137802
	b. May be used to adjust the degrees of freedom for the averaged tests of significance. Corrected tests are displayed in the Tests of Within-Subjects Effects table.									SS * Group	Sphericity Assumed	0.011935	4	0.00298375	0.873186	0.494418		SS * Group	Linear	1.25e-06	1	1.25e-06	0.00109051	0.974727
											Greenhouse-Geisser	0.011935	1.58884	0.00751175	0.873186	0.424412			Quadratic	0.00425089	1	0.00425089	0.686452	0.439081
											Huynh-Feldt	0.011935	2.4281	0.00491536	0.873186	0.457409			Cubic	0.00741125	1	0.00741125	1.49232	0.267672
											Lower-bound	0.011935	1	0.011935	0.873186	0.386138			Order 4	0.000271607	1	0.000271607	0.199232	0.670999
										Error(SS)	Sphericity Assumed	0.08201	24	0.00341708				Error(SS)	Linear	0.0068775	6	0.00114625
											Greenhouse-Geisser	0.08201	9.53306	0.00860269					Quadratic	0.0371554	6	0.00619256
											Huynh-Feldt	0.08201	14.5686	0.00562922					Cubic	0.0297975	6	0.00496625
											Lower-bound	0.08201	6	0.0136683					Order 4	0.00817964	6	0.00136327
Medium intensity	JH
	Mauchly's Test of Sphericitya									Tests of Within-Subjects Effects								Tests of Within-Subjects Contrasts								Tests of Between-Subjects Effects
	Measure:	MEASURE_1								Measure:	MEASURE_1							Measure:	MEASURE_1							Measure:	MEASURE_1
	Within Subjects Effect	Mauchly's W	Approx. Chi-Square	df	Sig.	Epsilonb				Source		Type III Sum of Squares	df	Mean Square	F	Sig.		Source		Type III Sum of Squares	df	Mean Square	F	Sig.		Transformed Variable:	Average
						Greenhouse-Geisser	Huynh-Feldt	Lower-bound		JH	Sphericity Assumed	45.7515	4	11.4379	18.2019	5.40388e-07		JH	Linear	24.1286	1	24.1286	26.4435	0.00213116		Source	Type III Sum of Squares	df	Mean Square	F	Sig.
	JH	0.177132	7.64464	9	0.598496	0.706596	1	0.25			Greenhouse-Geisser	45.7515	2.82638	16.1873	18.2019	1.85968e-05			Quadratic	21.2637	1	21.2637	36.3835	0.000938074		Intercept	118896	1	118896	2332.58	5.28284e-09
	Tests the null hypothesis that the error covariance matrix of the orthonormalized transformed dependent variables is proportional to an identity matrix.										Huynh-Feldt	45.7515	4	11.4379	18.2019	5.40388e-07			Cubic	0.03872	1	0.03872	0.0868135	0.778196		Group	1.95276	1	1.95276	0.0383105	0.851281
	a. Design: Intercept + Group Within Subjects Design: JH										Lower-bound	45.7515	1	45.7515	18.2019	0.00528411			Order 4	0.320451	1	0.320451	0.561555	0.48197		Error	305.831	6	50.9718
	b. May be used to adjust the degrees of freedom for the averaged tests of significance. Corrected tests are displayed in the Tests of Within-Subjects Effects table.									JH * Group	Sphericity Assumed	2.32021	4	0.580052	0.92308	0.466871		JH * Group	Linear	1.74788	1	1.74788	1.91558	0.215627
											Greenhouse-Geisser	2.32021	2.82638	0.820911	0.92308	0.445995			Quadratic	0.303576	1	0.303576	0.519437	0.498188
											Huynh-Feldt	2.32021	4	0.580052	0.92308	0.466871			Cubic	0.194045	1	0.194045	0.435065	0.533998
											Lower-bound	2.32021	1	2.32021	0.92308	0.37377			Order 4	0.0747054	1	0.0747054	0.130913	0.729888
										Error(JH)	Sphericity Assumed	15.0813	24	0.628388				Error(JH)	Linear	5.47473	6	0.912455
											Greenhouse-Geisser	15.0813	16.9583	0.889318					Quadratic	3.5066	6	0.584433
											Huynh-Feldt	15.0813	24	0.628388					Cubic	2.67608	6	0.446014
											Lower-bound	15.0813	6	2.51355					Order 4	3.4239	6	0.57065
	PPO
	Mauchly's Test of Sphericitya									Tests of Within-Subjects Effects								Tests of Within-Subjects Contrasts								Tests of Between-Subjects Effects
	Measure:	MEASURE_1								Measure:	MEASURE_1							Measure:	MEASURE_1							Measure:	MEASURE_1
	Within Subjects Effect	Mauchly's W	Approx. Chi-Square	df	Sig.	Epsilonb				Source		Type III Sum of Squares	df	Mean Square	F	Sig.		Source		Type III Sum of Squares	df	Mean Square	F	Sig.		Transformed Variable:	Average
						Greenhouse-Geisser	Huynh-Feldt	Lower-bound		PP	Sphericity Assumed	68094.2	4	17023.5	1.19499	0.338505		PP	Linear	10128.6	1	10128.6	0.280158	0.615599		Source	Type III Sum of Squares	df	Mean Square	F	Sig.
	PP	0.0078611	21.4024	9	0.0161604	0.317585	0.431465	0.25			Greenhouse-Geisser	68094.2	1.27034	53603.1	1.19499	0.325062			Quadratic	50291.3	1	50291.3	10.2223	0.018665		Intercept	8.36749e+08	1	8.36749e+08	1612.72	1.59366e-08
	Tests the null hypothesis that the error covariance matrix of the orthonormalized transformed dependent variables is proportional to an identity matrix.										Huynh-Feldt	68094.2	1.72586	39455.2	1.19499	0.333472			Cubic	6050.57	1	6050.57	0.774688	0.412632		Group	1.99417e+06	1	1.99417e+06	3.84349	0.0976299
	a. Design: Intercept + Group Within Subjects Design: PP										Lower-bound	68094.2	1	68094.2	1.19499	0.316261			Order 4	1623.7	1	1623.7	0.200455	0.670065		Error	3.11307e+06	6	518844
	b. May be used to adjust the degrees of freedom for the averaged tests of significance. Corrected tests are displayed in the Tests of Within-Subjects Effects table.									PP * Group	Sphericity Assumed	89995.4	4	22498.8	1.57933	0.212017		PP * Group	Linear	77157.8	1	77157.8	2.1342	0.194349
											Greenhouse-Geisser	89995.4	1.27034	70843.5	1.57933	0.255011			Quadratic	7937	1	7937	1.61329	0.251061
											Huynh-Feldt	89995.4	1.72586	52145.3	1.57933	0.250161			Cubic	1528.99	1	1528.99	0.195765	0.673664
											Lower-bound	89995.4	1	89995.4	1.57933	0.255566			Order 4	3371.61	1	3371.61	0.416245	0.542685
										Error(PP)	Sphericity Assumed	341899	24	14245.8				Error(PP)	Linear	216918	6	36153
											Greenhouse-Geisser	341899	7.62204	44856.6					Quadratic	29518.6	6	4919.76
											Huynh-Feldt	341899	10.3551	33017.3					Cubic	46862	6	7810.33
											Lower-bound	341899	6	56983.1					Order 4	48600.4	6	8100.07
	Ns
	Mauchly's Test of Sphericitya									Tests of Within-Subjects Effects								Tests of Within-Subjects Contrasts								Tests of Between-Subjects Effects
	Measure:	MEASURE_1								Measure:	MEASURE_1							Measure:	MEASURE_1							Measure:	MEASURE_1
	Within Subjects Effect	Mauchly's W	Approx. Chi-Square	df	Sig.	Epsilonb				Source		Type III Sum of Squares	df	Mean Square	F	Sig.		Source		Type III Sum of Squares	df	Mean Square	F	Sig.		Transformed Variable:	Average
						Greenhouse-Geisser	Huynh-Feldt	Lower-bound		Ns	Sphericity Assumed	95.5508	4	23.8877	0.3724	0.825949		Ns	Linear	7.9015	1	7.9015	0.0440118	0.840774		Source	Type III Sum of Squares	df	Mean Square	F	Sig.
	Ns	0.000222962	37.1376	9	6.00773e-05	0.266969	0.331653	0.25			Greenhouse-Geisser	95.5508	1.06788	89.4774	0.3724	0.576418			Quadratic	40.9803	1	40.9803	2.64888	0.154747		Intercept	2.29673e+06	1	2.29673e+06	1395.87	2.45404e-08
	Tests the null hypothesis that the error covariance matrix of the orthonormalized transformed dependent variables is proportional to an identity matrix.										Huynh-Feldt	95.5508	1.32661	72.0262	0.3724	0.617665			Cubic	29.2505	1	29.2505	0.996436	0.356714		Group	11298.1	1	11298.1	6.86655	0.0395644
	a. Design: Intercept + Group Within Subjects Design: Ns										Lower-bound	95.5508	1	95.5508	0.3724	0.564082			Order 4	17.4184	1	17.4184	0.540544	0.489936		Error	9872.26	6	1645.38
	b. May be used to adjust the degrees of freedom for the averaged tests of significance. Corrected tests are displayed in the Tests of Within-Subjects Effects table.									Ns * Group	Sphericity Assumed	382.306	4	95.5764	1.49	0.236523		Ns * Group	Linear	310.401	1	310.401	1.72895	0.236563
											Greenhouse-Geisser	382.306	1.06788	358.005	1.49	0.268617			Quadratic	34.8192	1	34.8192	2.25064	0.184227
											Huynh-Feldt	382.306	1.32661	288.182	1.49	0.269249			Cubic	14.1574	1	14.1574	0.482279	0.51337
											Lower-bound	382.306	1	382.306	1.49	0.268007			Order 4	22.9279	1	22.9279	0.711517	0.431278
										Error(Ns)	Sphericity Assumed	1539.49	24	64.1453				Error(Ns)	Linear	1077.19	6	179.531
											Greenhouse-Geisser	1539.49	6.40726	240.272					Quadratic	92.8247	6	15.4708
											Huynh-Feldt	1539.49	7.95967	193.411					Cubic	176.131	6	29.3552
											Lower-bound	1539.49	6	256.581					Order 4	193.343	6	32.2239
	SS
	Mauchly's Test of Sphericitya									Tests of Within-Subjects Effects								Tests of Within-Subjects Contrasts								Tests of Between-Subjects Effects
	Measure:	MEASURE_1								Measure:	MEASURE_1							Measure:	MEASURE_1							Measure:	MEASURE_1
	Within Subjects Effect	Mauchly's W	Approx. Chi-Square	df	Sig.	Epsilonb				Source		Type III Sum of Squares	df	Mean Square	F	Sig.		Source		Type III Sum of Squares	df	Mean Square	F	Sig.		Transformed Variable:	Average
						Greenhouse-Geisser	Huynh-Feldt	Lower-bound		SS	Sphericity Assumed	0.066725	4	0.0166813	12.5817	1.17228e-05		SS	Linear	0.019845	1	0.019845	13.6627	0.0101327		Source	Type III Sum of Squares	df	Mean Square	F	Sig.
	SS	0.18049	7.56168	9	0.60669	0.614394	1	0.25			Greenhouse-Geisser	0.066725	2.45757	0.0271508	12.5817	0.000392766			Quadratic	0.0464143	1	0.0464143	25.4242	0.00235162		Intercept	655.695	1	655.695	13466	2.76106e-11
	Tests the null hypothesis that the error covariance matrix of the orthonormalized transformed dependent variables is proportional to an identity matrix.										Huynh-Feldt	0.066725	4	0.0166813	12.5817	1.17228e-05			Cubic	0.00018	1	0.00018	0.198712	0.671397		Group	0.0990025	1	0.0990025	2.03322	0.203784
	a. Design: Intercept + Group Within Subjects Design: SS										Lower-bound	0.066725	1	0.066725	12.5817	0.0121149			Order 4	0.000285714	1	0.000285714	0.255238	0.631428		Error	0.292155	6	0.0486925
	b. May be used to adjust the degrees of freedom for the averaged tests of significance. Corrected tests are displayed in the Tests of Within-Subjects Effects table.									SS * Group	Sphericity Assumed	0.013135	4	0.00328375	2.47674	0.0712646		SS * Group	Linear	8e-05	1	8e-05	0.0550775	0.822256
											Greenhouse-Geisser	0.013135	2.45757	0.0053447	2.47674	0.110189			Quadratic	0.0116036	1	0.0116036	6.35605	0.0452186
											Huynh-Feldt	0.013135	4	0.00328375	2.47674	0.0712646			Cubic	0.001445	1	0.001445	1.59522	0.253444
											Lower-bound	0.013135	1	0.013135	2.47674	0.166606			Order 4	6.42857e-06	1	6.42857e-06	0.00574285	0.942057
										Error(SS)	Sphericity Assumed	0.03182	24	0.00132583				Error(SS)	Linear	0.008715	6	0.0014525
											Greenhouse-Geisser	0.03182	14.7454	0.00215795					Quadratic	0.0109536	6	0.0018256
											Huynh-Feldt	0.03182	24	0.00132583					Cubic	0.005435	6	0.000905833
											Lower-bound	0.03182	6	0.00530333					Order 4	0.00671643	6	0.0011194
High intensity	JH
	Mauchly's Test of Sphericitya									Tests of Within-Subjects Effects								Tests of Within-Subjects Contrasts								Tests of Between-Subjects Effects
	Measure:	MEASURE_1								Measure:	MEASURE_1							Measure:	MEASURE_1							Measure:	MEASURE_1
	Within Subjects Effect	Mauchly's W	Approx. Chi-Square	df	Sig.	Epsilonb				Source		Type III Sum of Squares	df	Mean Square	F	Sig.		Source		Type III Sum of Squares	df	Mean Square	F	Sig.		Transformed Variable:	Average
						Greenhouse-Geisser	Huynh-Feldt	Lower-bound		JH	Sphericity Assumed	27.5782	4	6.89454	17.1237	9.20808e-07		JH	Linear	8.90912	1	8.90912	13.4369	0.0105087		Source	Type III Sum of Squares	df	Mean Square	F	Sig.
	JH	0.0816041	11.0676	9	0.302944	0.470306	0.792091	0.25			Greenhouse-Geisser	27.5782	1.88122	14.6597	17.1237	0.000433389			Quadratic	18.4365	1	18.4365	102.829	5.3489e-05		Intercept	121101	1	121101	3906.8	1.12744e-09
	Tests the null hypothesis that the error covariance matrix of the orthonormalized transformed dependent variables is proportional to an identity matrix.										Huynh-Feldt	27.5782	3.16836	8.70423	17.1237	1.01013e-05			Cubic	0.036937	1	0.036937	0.093853	0.769687		Group	0.0165649	1	0.0165649	0.000534394	0.982307
	a. Design: Intercept + Group Within Subjects Design: JH										Lower-bound	27.5782	1	27.5782	17.1237	0.00609172			Order 4	0.195639	1	0.195639	0.52221	0.497089		Error	185.985	6	30.9975
	b. May be used to adjust the degrees of freedom for the averaged tests of significance. Corrected tests are displayed in the Tests of Within-Subjects Effects table.									JH * Group	Sphericity Assumed	4.90287	4	1.22572	3.04426	0.0366181		JH * Group	Linear	0.405983	1	0.405983	0.612308	0.463674
											Greenhouse-Geisser	4.90287	1.88122	2.60621	3.04426	0.0897676			Quadratic	4.44766	1	4.44766	24.8066	0.00250017
											Huynh-Feldt	4.90287	3.16836	1.54744	3.04426	0.0517302			Cubic	0.0228826	1	0.0228826	0.0581423	0.817485
											Lower-bound	4.90287	1	4.90287	3.04426	0.131637			Order 4	0.0263451	1	0.0263451	0.0703217	0.799744
										Error(JH)	Sphericity Assumed	9.66318	24	0.402632				Error(JH)	Linear	3.97822	6	0.663036
											Greenhouse-Geisser	9.66318	11.2873	0.856108					Quadratic	1.07576	6	0.179293
											Huynh-Feldt	9.66318	19.0102	0.508316					Cubic	2.36138	6	0.393563
											Lower-bound	9.66318	6	1.61053					Order 4	2.24782	6	0.374637
	PPO
	Mauchly's Test of Sphericitya									Tests of Within-Subjects Effects								Tests of Within-Subjects Contrasts								Tests of Between-Subjects Effects
	Measure:	MEASURE_1								Measure:	MEASURE_1							Measure:	MEASURE_1							Measure:	MEASURE_1
	Within Subjects Effect	Mauchly's W	Approx. Chi-Square	df	Sig.	Epsilonb				Source		Type III Sum of Squares	df	Mean Square	F	Sig.		Source		Type III Sum of Squares	df	Mean Square	F	Sig.		Transformed Variable:	Average
						Greenhouse-Geisser	Huynh-Feldt	Lower-bound		PP	Sphericity Assumed	30763.7	4	7690.91	0.777367	0.550812		PP	Linear	2449.9	1	2449.9	0.108451	0.753106		Source	Type III Sum of Squares	df	Mean Square	F	Sig.
	PP	0.000975549	30.6186	9	0.000676571	0.290278	0.376578	0.25			Greenhouse-Geisser	30763.7	1.16111	26495	0.777367	0.426985			Quadratic	22302.5	1	22302.5	2.11745	0.19587		Intercept	8.42551e+08	1	8.42551e+08	2400.36	4.84876e-09
	Tests the null hypothesis that the error covariance matrix of the orthonormalized transformed dependent variables is proportional to an identity matrix.										Huynh-Feldt	30763.7	1.50631	20423.1	0.777367	0.453159			Cubic	6007.36	1	6007.36	1.7546	0.233515		Group	2.55329e+06	1	2.55329e+06	7.2741	0.0357157
	a. Design: Intercept + Group Within Subjects Design: PP										Lower-bound	30763.7	1	30763.7	0.777367	0.411872			Order 4	3.8517	1	3.8517	0.0012721	0.972705		Error	2.10606e+06	6	351011
	b. May be used to adjust the degrees of freedom for the averaged tests of significance. Corrected tests are displayed in the Tests of Within-Subjects Effects table.									PP * Group	Sphericity Assumed	90705.6	4	22676.4	2.29204	0.088932		PP * Group	Linear	29021.8	1	29021.8	1.28473	0.300271
											Greenhouse-Geisser	90705.6	1.16111	78119.7	2.29204	0.174767			Quadratic	57266.9	1	57266.9	5.43704	0.0585007
											Huynh-Feldt	90705.6	1.50631	60216.9	2.29204	0.161539			Cubic	3210.24	1	3210.24	0.93763	0.370284
											Lower-bound	90705.6	1	90705.6	2.29204	0.180809			Order 4	1206.72	1	1206.72	0.398543	0.551119
										Error(PP)	Sphericity Assumed	237445	24	9893.55				Error(PP)	Linear	135539	6	22589.9
											Greenhouse-Geisser	237445	6.96666	34083					Quadratic	63196.3	6	10532.7
											Huynh-Feldt	237445	9.03788	26272.2					Cubic	20542.7	6	3423.78
											Lower-bound	237445	6	39574.2					Order 4	18167	6	3027.83
	NS
	Mauchly's Test of Sphericitya									Tests of Within-Subjects Effects								Tests of Within-Subjects Contrasts								Tests of Between-Subjects Effects
	Measure:	MEASURE_1								Measure:	MEASURE_1							Measure:	MEASURE_1							Measure:	MEASURE_1
	Within Subjects Effect	Mauchly's W	Approx. Chi-Square	df	Sig.	Epsilonb				Source		Type III Sum of Squares	df	Mean Square	F	Sig.		Source		Type III Sum of Squares	df	Mean Square	F	Sig.		Transformed Variable:	Average
						Greenhouse-Geisser	Huynh-Feldt	Lower-bound		Ns	Sphericity Assumed	36.4601	4	9.11504	0.206305	0.932401		Ns	Linear	7.04841	1	7.04841	0.0736031	0.795254		Source	Type III Sum of Squares	df	Mean Square	F	Sig.
	Ns	1.86446e-05	48.0973	9	8.21977e-07	0.259543	0.317695	0.25			Greenhouse-Geisser	36.4601	1.03817	35.1195	0.206305	0.674105			Quadratic	3.40694	1	3.40694	0.0607231	0.813571		Intercept	2.29834e+06	1	2.29834e+06	1974.77	8.69548e-09
	Tests the null hypothesis that the error covariance matrix of the orthonormalized transformed dependent variables is proportional to an identity matrix.										Huynh-Feldt	36.4601	1.27078	28.6911	0.206305	0.719502			Cubic	25.3609	1	25.3609	1.42119	0.278214		Group	13588.5	1	13588.5	11.6755	0.0141969
	a. Design: Intercept + Group Within Subjects Design: Ns										Lower-bound	36.4601	1	36.4601	0.206305	0.665647			Order 4	0.643897	1	0.643897	0.0917767	0.772159		Error	6983.1	6	1163.85
	b. May be used to adjust the degrees of freedom for the averaged tests of significance. Corrected tests are displayed in the Tests of Within-Subjects Effects table.									Ns * Group	Sphericity Assumed	324.009	4	81.0023	1.83337	0.155308		Ns * Group	Linear	126.691	1	126.691	1.32297	0.29383
											Greenhouse-Geisser	324.009	1.03817	312.095	1.83337	0.223929			Quadratic	174.296	1	174.296	3.10654	0.128444
											Huynh-Feldt	324.009	1.27078	254.969	1.83337	0.219576			Cubic	17.9902	1	17.9902	1.00815	0.354107
											Lower-bound	324.009	1	324.009	1.83337	0.224504			Order 4	5.03255	1	5.03255	0.717306	0.42951
										Error(Ns)	Sphericity Assumed	1060.38	24	44.1823				Error(Ns)	Linear	574.574	6	95.7624
											Greenhouse-Geisser	1060.38	6.22904	170.231					Quadratic	336.637	6	56.1061
											Huynh-Feldt	1060.38	7.62468	139.071					Cubic	107.069	6	17.8448
											Lower-bound	1060.38	6	176.729					Order 4	42.0954	6	7.01591
	SS
	Mauchly's Test of Sphericitya									Tests of Within-Subjects Effects								Tests of Within-Subjects Contrasts								Tests of Between-Subjects Effects
	Measure:	MEASURE_1								Measure:	MEASURE_1							Measure:	MEASURE_1							Measure:	MEASURE_1
	Within Subjects Effect	Mauchly's W	Approx. Chi-Square	df	Sig.	Epsilonb				Source		Type III Sum of Squares	df	Mean Square	F	Sig.		Source		Type III Sum of Squares	df	Mean Square	F	Sig.		Transformed Variable:	Average
						Greenhouse-Geisser	Huynh-Feldt	Lower-bound		SS	Sphericity Assumed	0.08264	4	0.02066	16.8424	1.06234e-06		SS	Linear	0.0391613	1	0.0391613	16.3655	0.00676102		Source	Type III Sum of Squares	df	Mean Square	F	Sig.
	SS	0.0126184	19.3123	9	0.0313452	0.501865	0.880371	0.25			Greenhouse-Geisser	0.08264	2.00746	0.0411665	16.8424	0.000321381			Quadratic	0.0428223	1	0.0428223	35.0336	0.00103579		Intercept	643.766	1	643.766	49753.2	5.47901e-13
	Tests the null hypothesis that the error covariance matrix of the orthonormalized transformed dependent variables is proportional to an identity matrix.										Huynh-Feldt	0.08264	3.52148	0.0234674	16.8424	4.13575e-06			Cubic	0.000245	1	0.000245	0.246851	0.636978		Group	0.119902	1	0.119902	9.26663	0.0226827
	a. Design: Intercept + Group Within Subjects Design: SS										Lower-bound	0.08264	1	0.08264	16.8424	0.00632923			Order 4	0.000411429	1	0.000411429	1.37634	0.285185		Error	0.077635	6	0.0129392
	b. May be used to adjust the degrees of freedom for the averaged tests of significance. Corrected tests are displayed in the Tests of Within-Subjects Effects table.									SS * Group	Sphericity Assumed	0.00076	4	0.00019	0.154891	0.958908		SS * Group	Linear	0.00015125	1	0.00015125	0.0632074	0.809886
											Greenhouse-Geisser	0.00076	2.00746	0.000378588	0.154891	0.858899			Quadratic	0.000322321	1	0.000322321	0.263696	0.625947
											Huynh-Feldt	0.00076	3.52148	0.000215818	0.154891	0.945456			Cubic	8e-05	1	8e-05	0.0806045	0.786023
											Lower-bound	0.00076	1	0.00076	0.154891	0.707509			Order 4	0.000206429	1	0.000206429	0.690562	0.437785
										Error(SS)	Sphericity Assumed	0.02944	24	0.00122667				Error(SS)	Linear	0.0143575	6	0.00239292
											Greenhouse-Geisser	0.02944	12.0448	0.00244422					Quadratic	0.00733393	6	0.00122232
											Huynh-Feldt	0.02944	21.1289	0.00139335					Cubic	0.005955	6	0.0009925
											Lower-bound	0.02944	6	0.00490667					Order 4	0.00179357	6	0.000298929

## Sheet: Interval time × itensity
Interactions
Interval time * training intensity
Pre-EOL	JH
	Mauchly's Test of Sphericitya									Tests of Within-Subjects Effects								Tests of Within-Subjects Contrasts								Tests of Between-Subjects Effects
	Measure:	MEASURE_1								Measure:	MEASURE_1							Measure:	MEASURE_1							Measure:	MEASURE_1
	Within Subjects Effect	Mauchly's W	Approx. Chi-Square	df	Sig.	Epsilonb				Source		Type III Sum of Squares	df	Mean Square	F	Sig.		Source		Type III Sum of Squares	df	Mean Square	F	Sig.		Transformed Variable:	Average
						Greenhouse-Geisser	Huynh-Feldt	Lower-bound		JH	Sphericity Assumed	116.901	4	29.2252	18.9738	1.80182e-08		JH	Linear	84.9881	1	84.9881	77.123	1.04301e-05		Source	Type III Sum of Squares	df	Mean Square	F	Sig.
	JH	0.160165	13.584	9	0.146898	0.571419	0.946786	0.25			Greenhouse-Geisser	116.901	2.28568	51.145	18.9738	1.22931e-05			Quadratic	28.6589	1	28.6589	51.6525	5.15541e-05		Intercept	184708	1	184708	2806.34	1.52951e-12
	Tests the null hypothesis that the error covariance matrix of the orthonormalized transformed dependent variables is proportional to an identity matrix.										Huynh-Feldt	116.901	3.78714	30.8678	18.9738	4.03058e-08			Cubic	1.47165	1	1.47165	0.476935	0.507232		weeks	4.65397	2	2.32699	0.0353548	0.965396
	a. Design: Intercept + weeks Within Subjects Design: JH										Lower-bound	116.901	1	116.901	18.9738	0.00183443			Order 4	1.78214	1	1.78214	1.25616	0.291394		Error	592.363	9	65.8181
	b. May be used to adjust the degrees of freedom for the averaged tests of significance. Corrected tests are displayed in the Tests of Within-Subjects Effects table.									JH * weeks	Sphericity Assumed	16.3077	8	2.03846	1.32342	0.263523		JH * weeks	Linear	4.33245	2	2.16623	1.96576	0.195735
											Greenhouse-Geisser	16.3077	4.57135	3.56736	1.32342	0.293989			Quadratic	4.6159	2	2.30795	4.15966	0.0525658
											Huynh-Feldt	16.3077	7.57429	2.15303	1.32342	0.267112			Cubic	4.72582	2	2.36291	0.765778	0.493032										week1 = low intensity, week2 = medium intensity, week3 = high intensity
											Lower-bound	16.3077	2	8.15383	1.32342	0.31344			Order 4	2.6335	2	1.31675	0.928123	0.430064
										Error(JH)	Sphericity Assumed	55.4506	36	1.54029				Error(JH)	Linear	9.91783	9	1.10198
											Greenhouse-Geisser	55.4506	20.5711	2.69556					Quadratic	4.99357	9	0.554841
											Huynh-Feldt	55.4506	34.0843	1.62687					Cubic	27.7707	9	3.08563
											Lower-bound	55.4506	9	6.16118					Order 4	12.7685	9	1.41872
	PPO
	Mauchly's Test of Sphericitya									Tests of Within-Subjects Effects								Tests of Within-Subjects Contrasts								Tests of Between-Subjects Effects
	Measure:	MEASURE_1								Measure:	MEASURE_1							Measure:	MEASURE_1							Measure:	MEASURE_1
	Within Subjects Effect	Mauchly's W	Approx. Chi-Square	df	Sig.	Epsilonb				Source		Type III Sum of Squares	df	Mean Square	F	Sig.		Source		Type III Sum of Squares	df	Mean Square	F	Sig.		Transformed Variable:	Average
						Greenhouse-Geisser	Huynh-Feldt	Lower-bound		PP	Sphericity Assumed	393606	4	98401.5	14.4279	4.01259e-07		PP	Linear	227068	1	227068	38.4033	0.000159431		Source	Type III Sum of Squares	df	Mean Square	F	Sig.
	PP	0.160988	13.546	9	0.148448	0.644446	1	0.25			Greenhouse-Geisser	393606	2.57778	152692	14.4279	3.0614e-05			Quadratic	156151	1	156151	21.0123	0.00132042		Intercept	1.12445e+09	1	1.12445e+09	5407.93	8.04038e-14
	Tests the null hypothesis that the error covariance matrix of the orthonormalized transformed dependent variables is proportional to an identity matrix.										Huynh-Feldt	393606	4	98401.5	14.4279	4.01259e-07			Cubic	1030.45	1	1030.45	0.108404	0.749501		weeks	26086.7	2	13043.3	0.0627307	0.939603
	a. Design: Intercept + weeks Within Subjects Design: PP										Lower-bound	393606	1	393606	14.4279	0.00422771			Order 4	9356.92	1	9356.92	2.11158	0.180148		Error	1.87133e+06	9	207926
	b. May be used to adjust the degrees of freedom for the averaged tests of significance. Corrected tests are displayed in the Tests of Within-Subjects Effects table.									PP * weeks	Sphericity Assumed	32742.7	8	4092.83	0.600102	0.771357		PP * weeks	Linear	3896.17	2	1948.08	0.329474	0.727624
											Greenhouse-Geisser	32742.7	5.15557	6350.93	0.600102	0.704889			Quadratic	14519.4	2	7259.7	0.976896	0.413096
											Huynh-Feldt	32742.7	8	4092.83	0.600102	0.771357			Cubic	6387.35	2	3193.67	0.335979	0.72323										week1 = low intensity, week2 = medium intensity, week3 = high intensity
											Lower-bound	32742.7	2	16371.3	0.600102	0.569314			Order 4	7939.75	2	3969.87	0.895883	0.441748
										Error(PP)	Sphericity Assumed	245528	36	6820.24				Error(PP)	Linear	53214.4	9	5912.71
											Greenhouse-Geisser	245528	23.2001	10583.1					Quadratic	66882.6	9	7431.4
											Huynh-Feldt	245528	36	6820.24					Cubic	85550.3	9	9505.59
											Lower-bound	245528	9	27280.9					Order 4	39881.2	9	4431.24
	NS
	Mauchly's Test of Sphericitya									Tests of Within-Subjects Effects								Tests of Within-Subjects Contrasts								Tests of Between-Subjects Effects
	Measure:	MEASURE_1								Measure:	MEASURE_1							Measure:	MEASURE_1							Measure:	MEASURE_1
	Within Subjects Effect	Mauchly's W	Approx. Chi-Square	df	Sig.	Epsilonb				Source		Type III Sum of Squares	df	Mean Square	F	Sig.		Source		Type III Sum of Squares	df	Mean Square	F	Sig.		Transformed Variable:	Average
						Greenhouse-Geisser	Huynh-Feldt	Lower-bound		NS	Sphericity Assumed	502.559	4	125.64	15.556	1.7663e-07		NS	Linear	340.387	1	340.387	84.0289	7.34579e-06		Source	Type III Sum of Squares	df	Mean Square	F	Sig.
	NS	0.221194	11.1896	9	0.274156	0.614078	1	0.25			Greenhouse-Geisser	502.559	2.45631	204.599	15.556	2.65995e-05			Quadratic	157.972	1	157.972	30.9054	0.000352206		Intercept	2.91167e+06	1	2.91167e+06	8072.12	1.32876e-14
	Tests the null hypothesis that the error covariance matrix of the orthonormalized transformed dependent variables is proportional to an identity matrix.										Huynh-Feldt	502.559	4	125.64	15.556	1.7663e-07			Cubic	4.0793	1	4.0793	0.329055	0.580266		weeks	42.135	2	21.0675	0.058406	0.943621
	a. Design: Intercept + weeks Within Subjects Design: NS										Lower-bound	502.559	1	502.559	15.556	0.00338483			Order 4	0.120265	1	0.120265	0.0111903	0.918074		Error	3246.37	9	360.707
	b. May be used to adjust the degrees of freedom for the averaged tests of significance. Corrected tests are displayed in the Tests of Within-Subjects Effects table.									NS * weeks	Sphericity Assumed	117.693	8	14.7117	1.82151	0.104999		NS * weeks	Linear	17.0561	2	8.52807	2.10526	0.177808
											Greenhouse-Geisser	117.693	4.91262	23.9573	1.82151	0.150788			Quadratic	48.7231	2	24.3615	4.76605	0.0387641
											Huynh-Feldt	117.693	8	14.7117	1.82151	0.104999			Cubic	16.1538	2	8.07691	0.651522	0.544185										week1 = low intensity, week2 = medium intensity, week3 = high intensity
											Lower-bound	117.693	2	58.8466	1.82151	0.216652			Order 4	35.7602	2	17.8801	1.66369	0.242757
										Error(NS)	Sphericity Assumed	290.759	36	8.07663				Error(NS)	Linear	36.4575	9	4.05083
											Greenhouse-Geisser	290.759	22.1068	13.1525					Quadratic	46.0032	9	5.11147
											Huynh-Feldt	290.759	36	8.07663					Cubic	111.573	9	12.397
											Lower-bound	290.759	9	32.3065					Order 4	96.7251	9	10.7472
	SS
	Mauchly's Test of Sphericitya									Tests of Within-Subjects Effects								Tests of Within-Subjects Contrasts								Tests of Between-Subjects Effects
	Measure:	MEASURE_1								Measure:	MEASURE_1							Measure:	MEASURE_1							Measure:	MEASURE_1
	Within Subjects Effect	Mauchly's W	Approx. Chi-Square	df	Sig.	Epsilonb				Source		Type III Sum of Squares	df	Mean Square	F	Sig.		Source		Type III Sum of Squares	df	Mean Square	F	Sig.		Transformed Variable:	Average
						Greenhouse-Geisser	Huynh-Feldt	Lower-bound		SS	Sphericity Assumed	0.0749567	4	0.0187392	6.70787	0.00038469		SS	Linear	0.0330008	1	0.0330008	11.7872	0.00746981		Source	Type III Sum of Squares	df	Mean Square	F	Sig.
	SS	0.0746513	19.2457	9	0.0263095	0.41192	0.604304	0.25			Greenhouse-Geisser	0.0749567	1.64768	0.0454923	6.70787	0.0111483			Quadratic	0.0323149	1	0.0323149	5.56183	0.0427165		Intercept	965.528	1	965.528	56206.1	2.1506e-18
	Tests the null hypothesis that the error covariance matrix of the orthonormalized transformed dependent variables is proportional to an identity matrix.										Huynh-Feldt	0.0749567	2.41722	0.0310095	6.70787	0.00363601			Cubic	0.00574083	1	0.00574083	3.61881	0.0895558		weeks	0.00876	2	0.00438	0.254972	0.780352
	a. Design: Intercept + weeks Within Subjects Design: SS										Lower-bound	0.0749567	1	0.0749567	6.70787	0.0292156			Order 4	0.00390012	1	0.00390012	3.98698	0.076956		Error	0.154605	9	0.0171783
	b. May be used to adjust the degrees of freedom for the averaged tests of significance. Corrected tests are displayed in the Tests of Within-Subjects Effects table.									SS * weeks	Sphericity Assumed	0.0294733	8	0.00368417	1.31878	0.265691		SS * weeks	Linear	0.00661167	2	0.00330583	1.18077	0.350448
											Greenhouse-Geisser	0.0294733	3.29536	0.00894389	1.31878	0.306772			Quadratic	0.011944	2	0.00597202	1.02787	0.39623
											Huynh-Feldt	0.0294733	4.83443	0.00609655	1.31878	0.293325			Cubic	0.000571667	2	0.000285833	0.180179	0.838061										week1 = low intensity, week2 = medium intensity, week3 = high intensity
											Lower-bound	0.0294733	2	0.0147367	1.31878	0.314566			Order 4	0.010346	2	0.00517298	5.28818	0.0302898
										Error(SS)	Sphericity Assumed	0.10057	36	0.00279361				Error(SS)	Linear	0.0251975	9	0.00279972
											Greenhouse-Geisser	0.10057	14.8291	0.00678193					Quadratic	0.0522911	9	0.00581012
											Huynh-Feldt	0.10057	21.7549	0.00462286					Cubic	0.0142775	9	0.00158639
											Lower-bound	0.10057	9	0.0111744					Order 4	0.00880393	9	0.000978214
Pre-TP	JH
	Mauchly's Test of Sphericitya									Tests of Within-Subjects Effects								Tests of Within-Subjects Contrasts								Tests of Between-Subjects Effects
	Measure:	MEASURE_1								Measure:	MEASURE_1							Measure:	MEASURE_1							Measure:	MEASURE_1
	Within Subjects Effect	Mauchly's W	Approx. Chi-Square	df	Sig.	Epsilonb				Source		Type III Sum of Squares	df	Mean Square	F	Sig.		Source		Type III Sum of Squares	df	Mean Square	F	Sig.		Transformed Variable:	Average
						Greenhouse-Geisser	Huynh-Feldt	Lower-bound		JH	Sphericity Assumed	31.905	4	7.97625	9.67644	2.02769e-05		JH	Linear	16.346	1	16.346	38.8582	0.000152589		Source	Type III Sum of Squares	df	Mean Square	F	Sig.
	JH	0.13419	14.8964	9	0.10126	0.586443	0.982431	0.25			Greenhouse-Geisser	31.905	2.34577	13.6011	9.67644	0.000666829			Quadratic	3.95692	1	3.95692	4.82965	0.0555534		Intercept	160897	1	160897	3250.93	7.90544e-13
	Tests the null hypothesis that the error covariance matrix of the orthonormalized transformed dependent variables is proportional to an identity matrix.										Huynh-Feldt	31.905	3.92972	8.11889	9.67644	2.3486e-05			Cubic	9.27297	1	9.27297	5.81586	0.0391456		weeks	40.9578	2	20.4789	0.413777	0.673111
	a. Design: Intercept + weeks Within Subjects Design: JH										Lower-bound	31.905	1	31.905	9.67644	0.0125048			Order 4	2.32913	1	2.32913	5.03271	0.0515586		Error	445.433	9	49.4926
	b. May be used to adjust the degrees of freedom for the averaged tests of significance. Corrected tests are displayed in the Tests of Within-Subjects Effects table.									JH * weeks	Sphericity Assumed	6.83099	8	0.853874	1.03588	0.428043		JH * weeks	Linear	4.39449	2	2.19724	5.22337	0.0312091
											Greenhouse-Geisser	6.83099	4.69155	1.45602	1.03588	0.419569			Quadratic	0.945733	2	0.472867	0.57716	0.580982
											Huynh-Feldt	6.83099	7.85945	0.869144	1.03588	0.427848			Cubic	1.06783	2	0.533917	0.334864	0.723981										week1 = low intensity, week2 = medium intensity, week3 = high intensity
											Lower-bound	6.83099	2	3.4155	1.03588	0.393654			Order 4	0.422938	2	0.211469	0.456936	0.647137
										Error(JH)	Sphericity Assumed	29.6746	36	0.824295				Error(JH)	Linear	3.78591	9	0.420656
											Greenhouse-Geisser	29.6746	21.112	1.40558					Quadratic	7.37369	9	0.819299
											Huynh-Feldt	29.6746	35.3675	0.839036					Cubic	14.3498	9	1.59443
											Lower-bound	29.6746	9	3.29718					Order 4	4.16519	9	0.462798
	PPO
	Mauchly's Test of Sphericitya									Tests of Within-Subjects Effects								Tests of Within-Subjects Contrasts								Tests of Between-Subjects Effects
	Measure:	MEASURE_1								Measure:	MEASURE_1							Measure:	MEASURE_1							Measure:	MEASURE_1
	Within Subjects Effect	Mauchly's W	Approx. Chi-Square	df	Sig.	Epsilonb				Source		Type III Sum of Squares	df	Mean Square	F	Sig.		Source		Type III Sum of Squares	df	Mean Square	F	Sig.		Transformed Variable:	Average
						Greenhouse-Geisser	Huynh-Feldt	Lower-bound		PP	Sphericity Assumed	121862	4	30465.4	10.5504	9.23609e-06		PP	Linear	61168.3	1	61168.3	38.9885	0.000150696		Source	Type III Sum of Squares	df	Mean Square	F	Sig.
	PP	0.177776	12.8103	9	0.181222	0.57354	0.951779	0.25			Greenhouse-Geisser	121862	2.29416	53118.3	10.5504	0.000466837			Quadratic	11545.3	1	11545.3	4.30597	0.0678033		Intercept	1.2926e+09	1	1.2926e+09	1970.53	7.46712e-12
	Tests the null hypothesis that the error covariance matrix of the orthonormalized transformed dependent variables is proportional to an identity matrix.										Huynh-Feldt	121862	3.80711	32009	10.5504	1.43338e-05			Cubic	35594.3	1	35594.3	5.92295	0.0377521		weeks	156032	2	78015.8	0.118932	0.88924
	a. Design: Intercept + weeks Within Subjects Design: PP										Lower-bound	121862	1	121862	10.5504	0.0100271			Order 4	13553.9	1	13553.9	10.5009	0.0101504		Error	5.90371e+06	9	655968
	b. May be used to adjust the degrees of freedom for the averaged tests of significance. Corrected tests are displayed in the Tests of Within-Subjects Effects table.									PP * weeks	Sphericity Assumed	22616.2	8	2827.02	0.979021	0.467897		PP * weeks	Linear	15416.4	2	7708.22	4.9132	0.036111
											Greenhouse-Geisser	22616.2	4.58832	4929.07	0.979021	0.448806			Quadratic	2447.45	2	1223.72	0.456404	0.64745
											Huynh-Feldt	22616.2	7.61423	2970.25	0.979021	0.466325			Cubic	1549.3	2	774.652	0.128903	0.880653										week1 = low intensity, week2 = medium intensity, week3 = high intensity
											Lower-bound	22616.2	2	11308.1	0.979021	0.412376			Order 4	3202.97	2	1601.49	1.24075	0.334269
										Error(PP)	Sphericity Assumed	103954	36	2887.6				Error(PP)	Linear	14119.9	9	1568.88
											Greenhouse-Geisser	103954	20.6474	5034.7					Quadratic	24131	9	2681.23
											Huynh-Feldt	103954	34.264	3033.9					Cubic	54086	9	6009.55
											Lower-bound	103954	9	11550.4					Order 4	11616.6	9	1290.74
	NS
	Mauchly's Test of Sphericitya									Tests of Within-Subjects Effects								Tests of Within-Subjects Contrasts								Tests of Between-Subjects Effects
	Measure:	MEASURE_1								Measure:	MEASURE_1							Measure:	MEASURE_1							Measure:	MEASURE_1
	Within Subjects Effect	Mauchly's W	Approx. Chi-Square	df	Sig.	Epsilonb				Source		Type III Sum of Squares	df	Mean Square	F	Sig.		Source		Type III Sum of Squares	df	Mean Square	F	Sig.		Transformed Variable:	Average
						Greenhouse-Geisser	Huynh-Feldt	Lower-bound		NS	Sphericity Assumed	232.941	4	58.2353	10.9272	6.64644e-06		NS	Linear	136.854	1	136.854	41.201	0.000122538		Source	Type III Sum of Squares	df	Mean Square	F	Sig.
	NS	0.330963	8.20097	9	0.524717	0.696786	1	0.25			Greenhouse-Geisser	232.941	2.78714	83.577	10.9272	0.00011776			Quadratic	33.2113	1	33.2113	5.0742	0.0507871		Intercept	3.75253e+06	1	3.75253e+06	1835.77	1.02566e-11
	Tests the null hypothesis that the error covariance matrix of the orthonormalized transformed dependent variables is proportional to an identity matrix.										Huynh-Feldt	232.941	4	58.2353	10.9272	6.64644e-06			Cubic	43.9835	1	43.9835	4.73807	0.0574817		weeks	303.022	2	151.511	0.0741205	0.929121
	a. Design: Intercept + weeks Within Subjects Design: NS										Lower-bound	232.941	1	232.941	10.9272	0.00914746			Order 4	18.8928	1	18.8928	8.7149	0.0161656		Error	18397.1	9	2044.12
	b. May be used to adjust the degrees of freedom for the averaged tests of significance. Corrected tests are displayed in the Tests of Within-Subjects Effects table.									NS * weeks	Sphericity Assumed	63.7752	8	7.97191	1.49583	0.193151		NS * weeks	Linear	47.7799	2	23.89	7.19229	0.0136116
											Greenhouse-Geisser	63.7752	5.57429	11.441	1.49583	0.222851			Quadratic	10.5955	2	5.29775	0.80942	0.475056
											Huynh-Feldt	63.7752	8	7.97191	1.49583	0.193151			Cubic	0.918902	2	0.459451	0.0494938	0.951968										week1 = low intensity, week2 = medium intensity, week3 = high intensity
											Lower-bound	63.7752	2	31.8876	1.49583	0.274873			Order 4	4.48091	2	2.24046	1.03348	0.394424
										Error(NS)	Sphericity Assumed	191.858	36	5.3294				Error(NS)	Linear	29.8945	9	3.32161
											Greenhouse-Geisser	191.858	25.0843	7.64855					Quadratic	58.9061	9	6.54512
											Huynh-Feldt	191.858	36	5.3294					Cubic	83.5471	9	9.28301
											Lower-bound	191.858	9	21.3176					Order 4	19.5109	9	2.16787
	SS
	Mauchly's Test of Sphericitya									Tests of Within-Subjects Effects								Tests of Within-Subjects Contrasts								Tests of Between-Subjects Effects
	Measure:	MEASURE_1								Measure:	MEASURE_1							Measure:	MEASURE_1							Measure:	MEASURE_1
	Within Subjects Effect	Mauchly's W	Approx. Chi-Square	df	Sig.	Epsilonb				Source		Type III Sum of Squares	df	Mean Square	F	Sig.		Source		Type III Sum of Squares	df	Mean Square	F	Sig.		Transformed Variable:	Average
						Greenhouse-Geisser	Huynh-Feldt	Lower-bound		SS	Sphericity Assumed	0.09729	4	0.0243225	7.71871	0.000134177		SS	Linear	0.0567675	1	0.0567675	11.6892	0.00764058		Source	Type III Sum of Squares	df	Mean Square	F	Sig.
	SS	0.111152	16.2933	9	0.0668387	0.702452	1	0.25			Greenhouse-Geisser	0.09729	2.80981	0.0346251	7.71871	0.000966607			Quadratic	0.0312149	1	0.0312149	10.1479	0.011085		Intercept	1030.53	1	1030.53	28722.5	4.40876e-17
	Tests the null hypothesis that the error covariance matrix of the orthonormalized transformed dependent variables is proportional to an identity matrix.										Huynh-Feldt	0.09729	4	0.0243225	7.71871	0.000134177			Cubic	0.00784083	1	0.00784083	2.2515	0.167724		weeks	0.117763	2	0.0588817	1.64112	0.246798
	a. Design: Intercept + weeks Within Subjects Design: SS										Lower-bound	0.09729	1	0.09729	7.71871	0.0214619			Order 4	0.00146679	1	0.00146679	1.23305	0.295601		Error	0.32291	9	0.0358789
	b. May be used to adjust the degrees of freedom for the averaged tests of significance. Corrected tests are displayed in the Tests of Within-Subjects Effects table.									SS * weeks	Sphericity Assumed	0.01387	8	0.00173375	0.550203	0.810637		SS * weeks	Linear	0.011655	2	0.0058275	1.19997	0.345169
											Greenhouse-Geisser	0.01387	5.61962	0.00246814	0.550203	0.755052			Quadratic	7.97619e-05	2	3.9881e-05	0.0129652	0.987137
											Huynh-Feldt	0.01387	8	0.00173375	0.550203	0.810637			Cubic	0.00108667	2	0.000543333	0.156018	0.857808										week1 = low intensity, week2 = medium intensity, week3 = high intensity
											Lower-bound	0.01387	2	0.006935	0.550203	0.595068			Order 4	0.00104857	2	0.000524286	0.440738	0.65674
										Error(SS)	Sphericity Assumed	0.11344	36	0.00315111				Error(SS)	Linear	0.0437075	9	0.00485639
											Greenhouse-Geisser	0.11344	25.2883	0.00448587					Quadratic	0.0276839	9	0.00307599
											Huynh-Feldt	0.11344	36	0.00315111					Cubic	0.0313425	9	0.0034825
											Lower-bound	0.11344	9	0.0126044					Order 4	0.0107061	9	0.00118956
Post-EOL	JH
	Mauchly's Test of Sphericitya									Tests of Within-Subjects Effects								Tests of Within-Subjects Contrasts								Tests of Between-Subjects Effects
	Measure:	MEASURE_1								Measure:	MEASURE_1							Measure:	MEASURE_1							Measure:	MEASURE_1
	Within Subjects Effect	Mauchly's W	Approx. Chi-Square	df	Sig.	Epsilonb				Source		Type III Sum of Squares	df	Mean Square	F	Sig.		Source		Type III Sum of Squares	df	Mean Square	F	Sig.		Transformed Variable:	Average
						Greenhouse-Geisser	Huynh-Feldt	Lower-bound		JH	Sphericity Assumed	85.1229	4	21.2807	38.0848	1.80509e-12		JH	Linear	37.6959	1	37.6959	33.0592	0.000276396		Source	Type III Sum of Squares	df	Mean Square	F	Sig.
	JH	0.0727795	19.434	9	0.0247367	0.500841	0.787535	0.25			Greenhouse-Geisser	85.1229	2.00337	42.4899	38.0848	3.33657e-07			Quadratic	46.9319	1	46.9319	130.946	1.15294e-06		Intercept	174480	1	174480	2214.99	4.42075e-12
	Tests the null hypothesis that the error covariance matrix of the orthonormalized transformed dependent variables is proportional to an identity matrix.										Huynh-Feldt	85.1229	3.15014	27.0219	38.0848	3.08752e-10			Cubic	0.144144	1	0.144144	0.448643	0.519793		weeks	72.1592	2	36.0796	0.458022	0.6465
	a. Design: Intercept + weeks Within Subjects Design: JH										Lower-bound	85.1229	1	85.1229	38.0848	0.000164445			Order 4	0.351004	1	0.351004	0.845514	0.381809		Error	708.954	9	78.7726
	b. May be used to adjust the degrees of freedom for the averaged tests of significance. Corrected tests are displayed in the Tests of Within-Subjects Effects table.									JH * weeks	Sphericity Assumed	4.51489	8	0.564361	1.01	0.445896		JH * weeks	Linear	1.72752	2	0.863762	0.757518	0.496527
											Greenhouse-Geisser	4.51489	4.00673	1.12683	1.01	0.428352			Quadratic	0.491769	2	0.245884	0.686048	0.52807
											Huynh-Feldt	4.51489	6.30028	0.716617	1.01	0.440683			Cubic	0.866744	2	0.433372	1.34886	0.307353										week1 = low intensity, week2 = medium intensity, week3 = high intensity
											Lower-bound	4.51489	2	2.25745	1.01	0.402043			Order 4	1.42885	2	0.714427	1.72094	0.232864
										Error(JH)	Sphericity Assumed	20.1158	36	0.558771				Error(JH)	Linear	10.2623	9	1.14025
											Greenhouse-Geisser	20.1158	18.0303	1.11567					Quadratic	3.22566	9	0.358407
											Huynh-Feldt	20.1158	28.3513	0.709519					Cubic	2.8916	9	0.321289
											Lower-bound	20.1158	9	2.23509					Order 4	3.73623	9	0.415137
	PPO
	Mauchly's Test of Sphericitya									Tests of Within-Subjects Effects								Tests of Within-Subjects Contrasts								Tests of Between-Subjects Effects
	Measure:	MEASURE_1								Measure:	MEASURE_1							Measure:	MEASURE_1							Measure:	MEASURE_1
	Within Subjects Effect	Mauchly's W	Approx. Chi-Square	df	Sig.	Epsilonb				Source		Type III Sum of Squares	df	Mean Square	F	Sig.		Source		Type III Sum of Squares	df	Mean Square	F	Sig.		Transformed Variable:	Average
						Greenhouse-Geisser	Huynh-Feldt	Lower-bound		PPO	Sphericity Assumed	313635	4	78408.7	38.0848	1.80508e-12		PPO	Linear	138890	1	138890	33.0592	0.000276395		Source	Type III Sum of Squares	df	Mean Square	F	Sig.
	PPO	0.0727793	19.4341	9	0.0247365	0.500841	0.787535	0.25			Greenhouse-Geisser	313635	2.00336	156554	38.0848	3.33657e-07			Quadratic	172920	1	172920	130.946	1.15294e-06		Intercept	1.36767e+09	1	1.36767e+09	1536.85	2.27328e-11
	Tests the null hypothesis that the error covariance matrix of the orthonormalized transformed dependent variables is proportional to an identity matrix.										Huynh-Feldt	313635	3.15014	99562.1	38.0848	3.08752e-10			Cubic	531.083	1	531.083	0.448631	0.519799		weeks	265870	2	132935	0.149379	0.863334
	a. Design: Intercept + weeks Within Subjects Design: PPO										Lower-bound	313635	1	313635	38.0848	0.000164445			Order 4	1293.29	1	1293.29	0.845527	0.381805		Error	8.00924e+06	9	889915
	b. May be used to adjust the degrees of freedom for the averaged tests of significance. Corrected tests are displayed in the Tests of Within-Subjects Effects table.									PPO * weeks	Sphericity Assumed	16635.2	8	2079.4	1.01001	0.445892		PPO * weeks	Linear	6365.08	2	3182.54	0.757521	0.496526
											Greenhouse-Geisser	16635.2	4.00673	4151.81	1.01001	0.428349			Quadratic	1811.95	2	905.974	0.686061	0.528065
											Huynh-Feldt	16635.2	6.30028	2640.39	1.01001	0.44068			Cubic	3193.48	2	1596.74	1.34884	0.307356										week1 = low intensity, week2 = medium intensity, week3 = high intensity
											Lower-bound	16635.2	2	8317.58	1.01001	0.402041			Order 4	5264.65	2	2632.33	1.72096	0.232861
										Error(PPO)	Sphericity Assumed	74116.4	36	2058.79				Error(PPO)	Linear	37811.3	9	4201.26
											Greenhouse-Geisser	74116.4	18.0303	4110.66					Quadratic	11884.9	9	1320.55
											Huynh-Feldt	74116.4	28.3513	2614.22					Cubic	10654.1	9	1183.79
											Lower-bound	74116.4	9	8235.16					Order 4	13766.1	9	1529.57
	NS
	Mauchly's Test of Sphericitya									Tests of Within-Subjects Effects								Tests of Within-Subjects Contrasts								Tests of Between-Subjects Effects
	Measure:	MEASURE_1								Measure:	MEASURE_1							Measure:	MEASURE_1							Measure:	MEASURE_1
	Within Subjects Effect	Mauchly's W	Approx. Chi-Square	df	Sig.	Epsilonb				Source		Type III Sum of Squares	df	Mean Square	F	Sig.		Source		Type III Sum of Squares	df	Mean Square	F	Sig.		Transformed Variable:	Average
						Greenhouse-Geisser	Huynh-Feldt	Lower-bound		NS	Sphericity Assumed	484.412	4	121.103	37.7119	2.07919e-12		NS	Linear	215.703	1	215.703	32.7847	0.000284861		Source	Type III Sum of Squares	df	Mean Square	F	Sig.
	NS	0.0688956	19.8408	9	0.0216362	0.49643	0.778007	0.25			Greenhouse-Geisser	484.412	1.98572	243.948	37.7119	3.99132e-07			Quadratic	266.168	1	266.168	120.063	1.66359e-06		Intercept	3.91758e+06	1	3.91758e+06	1546.54	2.21024e-11
	Tests the null hypothesis that the error covariance matrix of the orthonormalized transformed dependent variables is proportional to an identity matrix.										Huynh-Feldt	484.412	3.11203	155.658	37.7119	4.34452e-10			Cubic	0.678304	1	0.678304	0.380021	0.552863		weeks	399.565	2	199.782	0.0788678	0.924794
	a. Design: Intercept + weeks Within Subjects Design: NS										Lower-bound	484.412	1	484.412	37.7119	0.000170564			Order 4	1.86384	1	1.86384	0.823286	0.38787		Error	22798.2	9	2533.13
	b. May be used to adjust the degrees of freedom for the averaged tests of significance. Corrected tests are displayed in the Tests of Within-Subjects Effects table.									NS * weeks	Sphericity Assumed	25.3041	8	3.16301	0.984973	0.463618		NS * weeks	Linear	9.87827	2	4.93914	0.750702	0.499434
											Greenhouse-Geisser	25.3041	3.97144	6.37152	0.984973	0.440295			Quadratic	2.26103	2	1.13051	0.509951	0.616887
											Huynh-Feldt	25.3041	6.22405	4.06554	0.984973	0.455932			Cubic	5.10611	2	2.55306	1.43036	0.288797										week1 = low intensity, week2 = medium intensity, week3 = high intensity
											Lower-bound	25.3041	2	12.6521	0.984973	0.410366			Order 4	8.0587	2	4.02935	1.77982	0.2232
										Error(NS)	Sphericity Assumed	115.606	36	3.21127				Error(NS)	Linear	59.2142	9	6.57936
											Greenhouse-Geisser	115.606	17.8715	6.46873					Quadratic	19.9522	9	2.21691
											Huynh-Feldt	115.606	28.0082	4.12756					Cubic	16.0642	9	1.78491
											Lower-bound	115.606	9	12.8451					Order 4	20.3752	9	2.26391
	SS
	Mauchly's Test of Sphericitya									Tests of Within-Subjects Effects								Tests of Within-Subjects Contrasts								Tests of Between-Subjects Effects
	Measure:	MEASURE_1								Measure:	MEASURE_1							Measure:	MEASURE_1							Measure:	MEASURE_1
	Within Subjects Effect	Mauchly's W	Approx. Chi-Square	df	Sig.	Epsilonb				Source		Type III Sum of Squares	df	Mean Square	F	Sig.		Source		Type III Sum of Squares	df	Mean Square	F	Sig.		Transformed Variable:	Average
						Greenhouse-Geisser	Huynh-Feldt	Lower-bound		SS	Sphericity Assumed	0.125893	4	0.0314733	13.7023	6.93997e-07		SS	Linear	0.00752083	1	0.00752083	3.98103	0.0771409		Source	Type III Sum of Squares	df	Mean Square	F	Sig.
	SS	0.00283107	43.5143	9	2.9237e-06	0.513715	0.815619	0.25			Greenhouse-Geisser	0.125893	2.05486	0.0612661	13.7023	0.000205507			Quadratic	0.109548	1	0.109548	24.3172	0.000811942		Intercept	1020.36	1	1020.36	10298.7	4.44415e-15
	Tests the null hypothesis that the error covariance matrix of the orthonormalized transformed dependent variables is proportional to an identity matrix.										Huynh-Feldt	0.125893	3.26247	0.0385883	13.7023	5.9136e-06			Cubic	0.00675	1	0.00675	3.10186	0.112048		weeks	0.215253	2	0.107627	1.0863	0.377917
	a. Design: Intercept + weeks Within Subjects Design: SS										Lower-bound	0.125893	1	0.125893	13.7023	0.00490796			Order 4	0.00207429	1	0.00207429	3.35895	0.100059		Error	0.891685	9	0.0990761
	b. May be used to adjust the degrees of freedom for the averaged tests of significance. Corrected tests are displayed in the Tests of Within-Subjects Effects table.									SS * weeks	Sphericity Assumed	0.0468967	8	0.00586208	2.55212	0.0258252		SS * weeks	Linear	0.0284867	2	0.0142433	7.53948	0.0119322
											Greenhouse-Geisser	0.0468967	4.10972	0.0114111	2.55212	0.0724319			Quadratic	0.00245714	2	0.00122857	0.272715	0.767382
											Huynh-Feldt	0.0468967	6.52495	0.00718728	2.55212	0.037839			Cubic	0.014105	2	0.0070525	3.24087	0.0870766										week1 = low intensity, week2 = medium intensity, week3 = high intensity
											Lower-bound	0.0468967	2	0.0234483	2.55212	0.132439			Order 4	0.00184786	2	0.000923929	1.49614	0.27481
										Error(SS)	Sphericity Assumed	0.08269	36	0.00229694				Error(SS)	Linear	0.0170025	9	0.00188917
											Greenhouse-Geisser	0.08269	18.4938	0.00447124					Quadratic	0.0405446	9	0.00450496
											Huynh-Feldt	0.08269	29.3623	0.0028162					Cubic	0.019585	9	0.00217611
											Lower-bound	0.08269	9	0.00918778					Order 4	0.00555786	9	0.00061754
Post-TP	JH
	Mauchly's Test of Sphericitya									Tests of Within-Subjects Effects								Tests of Within-Subjects Contrasts								Tests of Between-Subjects Effects
	Measure:	MEASURE_1								Measure:	MEASURE_1							Measure:	MEASURE_1							Measure:	MEASURE_1
	Within Subjects Effect	Mauchly's W	Approx. Chi-Square	df	Sig.	Epsilonb				Source		Type III Sum of Squares	df	Mean Square	F	Sig.		Source		Type III Sum of Squares	df	Mean Square	F	Sig.		Transformed Variable:	Average
						Greenhouse-Geisser	Huynh-Feldt	Lower-bound		JH	Sphericity Assumed	28.1387	4	7.03468	6.2073	0.00066217		JH	Linear	15.1351	1	15.1351	7.29705	0.0243416		Source	Type III Sum of Squares	df	Mean Square	F	Sig.
	JH	0.130392	15.1093	9	0.0951634	0.514513	0.817372	0.25			Greenhouse-Geisser	28.1387	2.05805	13.6725	6.2073	0.0082457			Quadratic	11.6978	1	11.6978	26.6995	0.00058941		Intercept	179379	1	179379	7614.14	1.72774e-14
	Tests the null hypothesis that the error covariance matrix of the orthonormalized transformed dependent variables is proportional to an identity matrix.										Huynh-Feldt	28.1387	3.26949	8.60647	6.2073	0.0016913			Cubic	0.000730133	1	0.000730133	0.000754172	0.97869		weeks	5.19966	2	2.59983	0.110356	0.896709
	a. Design: Intercept + weeks Within Subjects Design: JH										Lower-bound	28.1387	1	28.1387	6.2073	0.0343405			Order 4	1.30509	1	1.30509	1.23966	0.294388		Error	212.028	9	23.5586
	b. May be used to adjust the degrees of freedom for the averaged tests of significance. Corrected tests are displayed in the Tests of Within-Subjects Effects table.									JH * weeks	Sphericity Assumed	6.53608	8	0.81701	0.720918	0.67184		JH * weeks	Linear	0.515227	2	0.257614	0.124203	0.884688
											Greenhouse-Geisser	6.53608	4.1161	1.58793	0.720918	0.592071			Quadratic	1.20596	2	0.602982	1.37626	0.300955
											Huynh-Feldt	6.53608	6.53897	0.999558	0.720918	0.646769			Cubic	0.0913536	2	0.0456768	0.0471807	0.954149										week1 = low intensity, week2 = medium intensity, week3 = high intensity
											Lower-bound	6.53608	2	3.26804	0.720918	0.512384			Order 4	4.72354	2	2.36177	2.24337	0.161998
										Error(JH)	Sphericity Assumed	40.7985	36	1.13329				Error(JH)	Linear	18.6672	9	2.07414
											Greenhouse-Geisser	40.7985	18.5225	2.20265					Quadratic	3.94317	9	0.43813
											Huynh-Feldt	40.7985	29.4254	1.38651					Cubic	8.71313	9	0.968125
											Lower-bound	40.7985	9	4.53317					Order 4	9.475	9	1.05278
	PPO
	Mauchly's Test of Sphericitya									Tests of Within-Subjects Effects								Tests of Within-Subjects Contrasts								Tests of Between-Subjects Effects
	Measure:	MEASURE_1								Measure:	MEASURE_1							Measure:	MEASURE_1							Measure:	MEASURE_1
	Within Subjects Effect	Mauchly's W	Approx. Chi-Square	df	Sig.	Epsilonb				Source		Type III Sum of Squares	df	Mean Square	F	Sig.		Source		Type III Sum of Squares	df	Mean Square	F	Sig.		Transformed Variable:	Average
						Greenhouse-Geisser	Huynh-Feldt	Lower-bound		PPO	Sphericity Assumed	18248.7	4	4562.18	0.257228	0.903329		PPO	Linear	1065.92	1	1065.92	0.024827	0.878277		Source	Type III Sum of Squares	df	Mean Square	F	Sig.
	PPO	0.024548	27.4945	9	0.0014785	0.440612	0.66146	0.25			Greenhouse-Geisser	18248.7	1.76245	10354.2	0.257228	0.749206			Quadratic	5084.16	1	5084.16	0.506391	0.494736		Intercept	1.11827e+09	1	1.11827e+09	9942.56	5.20619e-15
	Tests the null hypothesis that the error covariance matrix of the orthonormalized transformed dependent variables is proportional to an identity matrix.										Huynh-Feldt	18248.7	2.64584	6897.14	0.257228	0.832144			Cubic	2.69011	1	2.69011	0.000299095	0.986579		weeks	86067.3	2	43033.6	0.382613	0.692661
	a. Design: Intercept + weeks Within Subjects Design: PPO										Lower-bound	18248.7	1	18248.7	0.257228	0.624225			Order 4	12095.9	1	12095.9	1.34764	0.275555		Error	1.01226e+06	9	112473
	b. May be used to adjust the degrees of freedom for the averaged tests of significance. Corrected tests are displayed in the Tests of Within-Subjects Effects table.									PPO * weeks	Sphericity Assumed	92273.5	8	11534.2	0.650328	0.730431		PPO * weeks	Linear	45692.3	2	22846.2	0.532122	0.60475
											Greenhouse-Geisser	92273.5	3.5249	26177.6	0.650328	0.617227			Quadratic	16476.9	2	8238.46	0.820565	0.470594
											Huynh-Feldt	92273.5	5.29168	17437.5	0.650328	0.672014			Cubic	16055.7	2	8027.86	0.892562	0.442974										week1 = low intensity, week2 = medium intensity, week3 = high intensity
											Lower-bound	92273.5	2	46136.8	0.650328	0.544753			Order 4	14048.5	2	7024.26	0.782593	0.486009
										Error(PPO)	Sphericity Assumed	638495	36	17736				Error(PPO)	Linear	386407	9	42934.1
											Greenhouse-Geisser	638495	15.862	40253					Quadratic	90359.8	9	10040
											Huynh-Feldt	638495	23.8126	26813.4					Cubic	80947.5	9	8994.17
											Lower-bound	638495	9	70943.8					Order 4	80780.6	9	8975.62
	NS
	Mauchly's Test of Sphericitya									Tests of Within-Subjects Effects								Tests of Within-Subjects Contrasts								Tests of Between-Subjects Effects
	Measure:	MEASURE_1								Measure:	MEASURE_1							Measure:	MEASURE_1							Measure:	MEASURE_1
	Within Subjects Effect	Mauchly's W	Approx. Chi-Square	df	Sig.	Epsilonb				Source		Type III Sum of Squares	df	Mean Square	F	Sig.		Source		Type III Sum of Squares	df	Mean Square	F	Sig.		Transformed Variable:	Average
						Greenhouse-Geisser	Huynh-Feldt	Lower-bound		NS	Sphericity Assumed	158.744	4	39.6861	0.538947	0.708047		NS	Linear	124.204	1	124.204	0.66417	0.436126		Source	Type III Sum of Squares	df	Mean Square	F	Sig.
	NS	0.00164843	47.5255	9	5.68804e-07	0.38432	0.550983	0.25			Greenhouse-Geisser	158.744	1.53728	103.263	0.538947	0.549737			Quadratic	7.11689	1	7.11689	0.150917	0.706691		Intercept	2.92047e+06	1	2.92047e+06	6336.88	3.94376e-14
	Tests the null hypothesis that the error covariance matrix of the orthonormalized transformed dependent variables is proportional to an identity matrix.										Huynh-Feldt	158.744	2.20393	72.0277	0.538947	0.608439			Cubic	0.0756514	1	0.0756514	0.00232535	0.962593		weeks	266.04	2	133.02	0.288628	0.755973
	a. Design: Intercept + weeks Within Subjects Design: NS										Lower-bound	158.744	1	158.744	0.538947	0.481557			Order 4	27.3476	1	27.3476	0.982044	0.347588		Error	4147.83	9	460.87
	b. May be used to adjust the degrees of freedom for the averaged tests of significance. Corrected tests are displayed in the Tests of Within-Subjects Effects table.									NS * weeks	Sphericity Assumed	399.363	8	49.9204	0.677932	0.707592		NS * weeks	Linear	206.011	2	103.005	0.550811	0.594746
											Greenhouse-Geisser	399.363	3.07456	129.893	0.677932	0.583396			Quadratic	66.8266	2	33.4133	0.708542	0.517885
											Huynh-Feldt	399.363	4.40787	90.6024	0.677932	0.628395			Cubic	85.3179	2	42.6589	1.31124	0.316408										week1 = low intensity, week2 = medium intensity, week3 = high intensity
											Lower-bound	399.363	2	199.682	0.677932	0.531806			Order 4	41.2083	2	20.6042	0.73989	0.504088
										Error(NS)	Sphericity Assumed	2650.91	36	73.6363				Error(NS)	Linear	1683.06	9	187.007
											Greenhouse-Geisser	2650.91	13.8355	191.602					Quadratic	424.42	9	47.1578
											Huynh-Feldt	2650.91	19.8354	133.645					Cubic	292.8	9	32.5333
											Lower-bound	2650.91	9	294.545					Order 4	250.628	9	27.8476
	SS
	Mauchly's Test of Sphericitya									Tests of Within-Subjects Effects								Tests of Within-Subjects Contrasts								Tests of Between-Subjects Effects
	Measure:	MEASURE_1								Measure:	MEASURE_1							Measure:	MEASURE_1							Measure:	MEASURE_1
	Within Subjects Effect	Mauchly's W	Approx. Chi-Square	df	Sig.	Epsilonb				Source		Type III Sum of Squares	df	Mean Square	F	Sig.		Source		Type III Sum of Squares	df	Mean Square	F	Sig.		Transformed Variable:	Average
						Greenhouse-Geisser	Huynh-Feldt	Lower-bound		SS	Sphericity Assumed	0.0407233	4	0.0101808	6.05002	0.00078779		SS	Linear	0.0081675	1	0.0081675	5.67735	0.0410443		Source	Type III Sum of Squares	df	Mean Square	F	Sig.
	SS	0.174713	12.9392	9	0.175084	0.650956	1	0.25			Greenhouse-Geisser	0.0407233	2.60382	0.0156398	6.05002	0.00452021			Quadratic	0.030672	1	0.030672	18.5289	0.00197749		Intercept	953.93	1	953.93	28156.1	4.82197e-17
	Tests the null hypothesis that the error covariance matrix of the orthonormalized transformed dependent variables is proportional to an identity matrix.										Huynh-Feldt	0.0407233	4	0.0101808	6.05002	0.00078779			Cubic	0.000140833	1	0.000140833	0.0586738	0.814034		weeks	0.0280933	2	0.0140467	0.414601	0.672604
	a. Design: Intercept + weeks Within Subjects Design: SS										Lower-bound	0.0407233	1	0.0407233	6.05002	0.0361777			Order 4	0.00174298	1	0.00174298	1.40919	0.265578		Error	0.30492	9	0.03388
	b. May be used to adjust the degrees of freedom for the averaged tests of significance. Corrected tests are displayed in the Tests of Within-Subjects Effects table.									SS * weeks	Sphericity Assumed	0.0336567	8	0.00420708	2.50008	0.0285361		SS * weeks	Linear	0.029915	2	0.0149575	10.3972	0.00457602
											Greenhouse-Geisser	0.0336567	5.20765	0.00646293	2.50008	0.057568			Quadratic	0.0017369	2	0.000868452	0.524631	0.608818
											Huynh-Feldt	0.0336567	8	0.00420708	2.50008	0.0285361			Cubic	0.00162667	2	0.000813333	0.33885	0.721301										week1 = low intensity, week2 = medium intensity, week3 = high intensity
											Lower-bound	0.0336567	2	0.0168283	2.50008	0.136928			Order 4	0.000378095	2	0.000189048	0.152844	0.860445
										Error(SS)	Sphericity Assumed	0.06058	36	0.00168278				Error(SS)	Linear	0.0129475	9	0.00143861
											Greenhouse-Geisser	0.06058	23.4344	0.00258509					Quadratic	0.0148982	9	0.00165536
											Huynh-Feldt	0.06058	36	0.00168278					Cubic	0.0216025	9	0.00240028
											Lower-bound	0.06058	9	0.00673111					Order 4	0.0111318	9	0.00123687

## Sheet: Tables
			N	Pre-TP		Pre-EOL		t		p
		Age (years)	6	20	1.41421	21.25	1.25831	-1.32068	6	0.234746
		Height (cm)	6	190.5	3.69685	184.625	3.14576	1.59658	6	0.161472
		Weight (kg)	6	78.4	4.14327	66.725	2.25592	4.94954	6	0.00257913
		Body Hydration	6	51.025	4.00198	44.325	2.63486	2.79663	6	0.0313028
		Body mass index	6	23.25	0.58023	20.675	0.434933	7.10204	6	0.000391462
		Comparison of different training protocols
Group			Pre
pre-EOL	3				Low intensity														Medium intensity														High intensity
pre-TP	4					Baseline		3 min		6 min		9 min		12 min						Baseline		3 min		6 min		9 min		12 min						Baseline		3 min		6 min		9 min		12 min
					Pre-EOT group											p*	ES		Pre-EOT group											p*	ES		Pre-EOT group											p*	ES
post-EOL	1				JH (cm)	53.3432	3.75572	55.1292	3.45568	54.9922	4.4757	56.779	3.24743	55.57	2.93108	0.758	0.342		JH (cm)	52.315	2.72995	55.439	4.30712	56.0183	4.41225	56.0992	2.51777	57.3635	4.86176	0.446	0.486		JH (cm)	52.7955	2.69518	55.815	4.48592	57.0902	4.07539	57.2255	2.61427	56.2835	4.944	0.51	0.464
post-TP	2				PPO (W)	4206.71	221.325	4315.12	165.39	4306.8	227.75	4415.26	186.735	4341.87	159.956	0.67	0.386		PPO (W)	4144.3	187.396	4333.92	244.705	4369.08	262.556	4374	182.802	4336.99	147.019	0.527	0.455		PPO (W)	4173.46	183.143	4356.75	259.827	4434.15	254.42	4442.36	190.76	4385.18	309.549	0.543	0.447
					Ns	215.794	8.54344	219.34	5.85928	218.991	7.32278	222.667	7.57926	220.285	6.70299	0.759	0.342		Ns	213.793	8.40331	219.946	8.86912	221.116	9.67018	221.573	8.24021	223.749	10.7681	0.629	0.406		Ns	214.771	8.24349	220.691	9.41383	226.367	11.0602	223.63	8.83069	221.642	11.4976	0.568	0.435
					SS	4.0325	0.04272	4.0125	0.0732006	4.0075	0.0618466	3.9575	0.0403113	3.9975	0.0718215	0.508	0.464		SS	4.0325	0.0403113	4.0425	0.0499166	3.9525	0.0788987	3.985	0.0635085	4.01	0.0734847	0.297	0.581		SS	4.125	0.112101	4.055	0.0613732	3.9525	0.138894	3.985	0.0772442	4.025	0.0768115	0.169	0.682
					Pre-TP group														Pre-TP group														Pre-TP group
					JH (cm)	49.6055	3.39738	49.1432	3.54001	51.3678	3.14758	51.9255	3.61522	51.0577	3.43911	0.749	0.347		JH (cm)	51.2522	3.25808	51.3663	4.47853	53.1718	3.30516	53.0897	3.25437	52.5282	3.30446	0.893	0.26		JH (cm)	52.3518	2.55431	51.8967	1.48775	52.682	3.00907	52.9413	3.74469	52.3845	2.1375	0.986	0.145
					PPO (W)	4512.1	378.096	4484.05	397.554	4619.07	372.733	4634	384.255	4600.26	387.839	0.972	0.175		PPO (W)	4612.06	366.463	4594.82	423.961	4728.58	365.451	4723.6	359.958	4689.51	364.959	0.977	0.166		PPO (W)	4678.8	332.414	4651.18	273.729	4698.85	347.129	4714.58	389.333	4680.79	310.941	0.999	0.072
	3				Nm	242.611	1962.78	243.968	21.352	249.407	20.449	249.983	20.7924	248.656	20.9819	0.981	0.157		Nm	249.088	20.1024	248.379	22.2677	253.696	20.1274	253.493	19.8896	252.156	20.0678	0.993	0.121		Nm	251.744	18.9022	250.604	16.5931	252.517	19.3877	253.147	21.0158	251.813	18.0619	1	0.051
					SS	4.2825	0.166408	4.23	0.147648	4.1875	0.101119	4.115	0.0714143	4.175	0.103763	0.42	0.509		SS	4.2125	0.101448	4.165	0.13	4.1225	0.0665207	4.0975	0.0464579	4.13	0.0770281	0.438	0.5		SS	4.13	0.0930949	4.095	0.0785281	4.065	0.058023	4.05	0.0483046	4.1075	0.0981071	0.611	0.415
					pJH#	0.19		0.052		0.233		0.093		0.093					pJH#	0.635		0.238		0.342		0.194		0.151					pJH#	0.819		0.148		0.132		0.11		0.198
					ES1	0.516		0.703		0.476		0.632		0.632					ES1	0.2		0.472		0.389		0.513		0.558					ES1	0.097		0.561		0.579		0.608		0.509
					pPPO#	0.213		0.463		0.203		0.345		0.264					pPPO#	0.063		0.327		0.161		0.134		0.123					pPPO#	0.037		0.17		0.265		0.256		0.226
					ES2	0.495		0.305		0.504		0.386		0.449					ES2	0.68		0.399		0.546		0.577		0.59					ES2	0.736		0.537		0.449		0.456		0.482
					pNs#	0.079		0.068		0.031		0.049		0.042					pNs#	0.018		0.055		0.027		0.025		0.047					pNs#	0.012		0.02		0.058		0.041		0.03
					ES3	0.654		0.672		0.753		0.71		0.725					ES3	0.798		0.696		0.766		0.771		0.714					ES3	0.826		0.788		0.691		0.727		0.755
					pSS#	0.027		0.039		0.023		0.009		0.031					pSS#	0.016		0.129		0.017		0.029		0.065					pSS#	0.948		0.453		0.186		0.204		0.234
					ES4	0.765		0.733		0.778		0.843		0.754					ES4	0.803		0.583		0.803		0.759		0.677					ES4	0.028		0.312		0.521		0.503		0.476
					*P	Intra-group
					#P	Inter-group
			Post
					Low intensity														Medium intensity														High intensity
						Baseline		3 min		6 min		9 min		12 min						Baseline		3 min		6 min		9 min		12 min						Baseline		3 min		6 min		9 min		12 min
					Post-EOT group											p*	ES		Post-EOT group											p*	ES		Post-EOT group											p*	ES
					JH (cm)	50.5025	4.60308	51.7775	4.922	53.8685	5.0352	53.4838	5.56263	52.5468	5.26507	0.884	0.266		JH (cm)	51.8702	4.11265	54.1825	4.71031	55.3485	4.03383	55.2915	3.40441	54.8008	3.48079	0.721	0.361		JH (cm)	53.0362	2.64548	55.2688	2.23445	56.1	2.54934	56.2323	2.97347	54.5793	2.67978	0.443	0.497
					PPO (W)	4566.55	456.745	4643.94	484.047	4770.87	489.424	4747.51	522.317	4690.64	501.205	0.976	0.167		PPO (W)	4649.57	426.706	4789.93	471.313	4860.7	426.072	4857.24	393.221	4827.46	396.814	0.951	0.206		PPO (W)	4720.35	341.414	4855.86	321.274	4906.32	340.329	4914.35	365.805	4814.01	347.452	0.927	0.231
					Ns	247.315	23.7583	250.452	24.9338	255.452	25.1563	254.545	26.4196	252.293	25.5514	0.991	0.13		Ns	250.633	22.5776	256.198	24.4657	258.908	22.7262	258.773	21.5036	257.623	21.6099	0.984	0.151		Ns	253.397	19.3292	258.663	18.738	260.615	19.5249	260.941	20.5033	257.066	19.6861	0.981	0.157
					SS	4.2475	0.23852	4.1375	0.15327	4.135	0.155027	4.255	0.258005	4.2575	0.2529	0.839	0.296		SS	4.195	0.153297	4.0825	0.103401	4.0325	0.103078	4.06	0.0912871	4.1225	0.0942956	0.319	0.567		SS	4.1475	0.0809835	4.0725	0.0763217	4.0225	0.0788987	4.02	0.0583095	4.07	0.0761577	0.158	0.694
					Post-TP group														Post-TP group														Post-TP group
					JH (cm)	52.9025	1.84047	54.7357	2.26943	53.8415	2.42033	55.382	1.39254	54.5873	3.05703	0.603	0.419		JH (cm)	53.2332	2.3991	54.5265	1.94511	55.7208	2.11287	55.4382	2.52502	54.7842	2.74101	0.619	0.411		JH (cm)	54.0575	3.12463	54.9847	2.47358	55.3445	1.74506	55.528	2.93436	55.0983	1.77914	0.928	0.23
					PPO (W)	4179.96	133.872	4291.24	189.106	4236.95	128.061	4330.46	56.804	4282.22	179.143	0.648	0.397		PPO (W)	4347.26	291.667	4425.76	310.505	4351.02	127.156	4333.88	133.585	4294.18	195.763	0.945	0.212		PPO (W)	4397.29	349.023	4306.35	151.824	4328.19	103.979	4339.32	161.176	4313.24	96.8129	0.966	0.185
					Nm	215.012	7.05647	218.742	9.16023	216.85	5.96096	219.968	4.87541	218.335	7.49906	0.879	0.27		Nm	225.884	22.704	228.712	24.0115	220.637	6.48941	220.042	6.0966	218.798	8.85557	0.879	0.27		Nm	227.696	24.5488	219.167	7.09691	219.9	6.05385	220.205	6.74148	219.401	5.67195	0.847	0.292
					SS	4.005	0.108474	3.9825	0.0834166	3.9675	0.148633	4.0225	0.141038	4.0525	0.0853913	0.854	0.287		SS	4.0425	0.07932	4.0175	0.0991211	3.975	0.128712	3.965	0.0680686	3.995	0.0929157	0.782	0.329		SS	4.0375	0.0485627	3.97	0.0476095	3.9125	0.0320156	3.92	0.0424264	3.945	0.0208167	0.003	1.268
					pJH#	0.37		0.317		0.993		0.533		0.528					pJH#	0.588		0.897		0.875		0.947		0.994					pJH#	0.636		0.87		0.642		0.747		0.758
					ES1	0.368		0.407		0.004		0.261		0.264					ES1	0.228		0.055		0.066		0.028		0.003					ES1	0.2		0.069		0.196		0.136		0.131
					pPPO#	0.155		0.223		0.079		0.163		0.176					pPPO#	0.286		0.244		0.062		0.045		0.053					pPPO#	0.234		0.021		0.017		0.028		0.032
					ES2	0.553		0.485		0.653		0.544		0.531					ES2	0.431		0.466		0.683		0.717		0.701					ES2	0.475		0.784		0.798		0.761		0.75
					pNs#	0.04		0.054		0.024		0.042		0.043					pNs#	0.173		0.16		0.018		0.013		0.016					pNs#	0.151		0.008		0.007		0.009		0.01
					ES3	0.729		0.698		0.773		0.724		0.721					ES3	0.534		0.548		0.798		0.817		0.805					ES3	0.558		0.849		0.852		0.839		0.832
					pSS#	0.114		0.126		0.17		0.165		0.175					pSS#	0.128		0.399		0.512		0.146		0.102					pSS#	0.059		0.063		0.042		0.032		0.019
					ES4	0.603		0.587		0.537		0.542		0.531					ES4	0.585		0.348		0.273		0.563		0.618					ES4	0.689		0.681		0.73		0.75		0.791
		Comparison of different training protocols in the same population before and after crossover
			Pre-TP vs Post-EOT
					Low intensity														Medium intensity														High intensity
						Baseline		3 min		6 min		9 min		12 min						Baseline		3 min		6 min		9 min		12 min						Baseline		3 min		6 min		9 min		12 min
																			Pre-TP group														Pre-TP group
					Pre-TP group														JH (cm)	51.2522	3.25808	51.3663	4.47853	53.1718	3.30516	53.0897	3.25437	52.5282	3.30446				JH (cm)	52.3518	2.55431	51.8967	1.48775	52.682	3.00907	52.9413	3.74469	52.3845	2.1375
					JH (cm)	49.6055	3.39738	49.1432	3.54001	51.3678	3.14758	51.9255	3.61522	51.0577	3.43911				PPO (W)	4612.06	366.463	4594.82	423.961	4728.58	365.451	4723.6	359.958	4689.51	364.959				PPO (W)	4678.8	332.414	4651.18	273.729	4698.85	347.129	4714.58	389.333	4680.79	310.941
					PPO (W)	4512.1	378.096	4484.05	397.554	4619.07	372.733	4634	384.255	4600.26	387.839				Nm	249.088	20.1024	248.379	22.2677	253.696	20.1274	253.493	19.8896	252.156	20.0678				Nm	251.744	18.9022	250.604	16.5931	252.517	19.3877	253.147	21.0158	251.813	18.0619
					Nm	242.611	1962.78	243.968	21.352	249.407	20.449	249.983	20.7924	248.656	20.9819				SS	4.2125	0.101448	4.165	0.13	4.1225	0.0665207	4.0975	0.0464579	4.13	0.0770281				SS	4.13	0.0930949	4.095	0.0785281	4.065	0.058023	4.05	0.0483046	4.1075	0.0981071
					SS	4.2825	0.166408	4.23	0.147648	4.1875	0.101119	4.115	0.0714143	4.175	0.103763
					Post-EOT group														Post-EOT group														Post-EOT group
					JH (cm)	50.5025	4.60308	51.7775	4.922	53.8685	5.0352	53.4838	5.56263	52.5468	5.26507				JH (cm)	51.8702	4.11265	54.1825	4.71031	55.3485	4.03383	55.2915	3.40441	54.8008	3.48079				JH (cm)	53.0362	2.64548	55.2688	2.23445	56.1	2.54934	56.2323	2.97347	54.5793	2.67978
					PPO (W)	4566.55	456.745	4643.94	484.047	4770.87	489.424	4747.51	522.317	4690.64	501.205				PPO (W)	4649.57	426.706	4789.93	471.313	4860.7	426.072	4857.24	393.221	4827.46	396.814				PPO (W)	4720.35	341.414	4855.86	321.274	4906.32	340.329	4914.35	365.805	4814.01	347.452
					Ns	247.315	23.7583	250.452	24.9338	255.452	25.1563	254.545	26.4196	252.293	25.5514				Ns	250.633	22.5776	256.198	24.4657	258.908	22.7262	258.773	21.5036	257.623	21.6099				Ns	253.397	19.3292	258.663	18.738	260.615	19.5249	260.941	20.5033	257.066	19.6861
					SS	4.2475	0.23852	4.1375	0.15327	4.135	0.155027	4.255	0.258005	4.2575	0.2529				SS	4.195	0.153297	4.0825	0.103401	4.0325	0.103078	4.06	0.0912871	4.1225	0.0942956				SS	4.1475	0.0809835	4.0725	0.0763217	4.0225	0.0788987	4.02	0.0583095	4.07	0.0761577
					pJH$	0.764		0.418		0.432		0.655		0.653					pJH$	0.822		0.419		0.436		0.386		0.38					pJH$	0.722		0.046		0.134		0.218		0.248
					ES1	0.127		0.334		0.325		0.188		0.19					ES1	0.096		0.334		0.323		0.357		0.361					ES1	0.15		0.716		0.578		0.49		0.463
					pPPO$	0.86		0.628		0.639		0.738		0.785					pPPO$	0.898		0.561		0.654		0.634		0.627					pPPO$	0.867		0.37		0.426		0.483		0.588
					ES2	0.075		0.204		0.197		0.141		0.116					ES2	0.054		0.244		0.189		0.2		0.205					ES2	0.071		0.368		0.341		0.2892		0.227
					pNs$	0.789		0.706		0.722		0.795		0.833					pNs$	0.922		0.653		0.743		0.731		0.724					pNs$	0.907		0.543		0.578		0.615		0.708
					ES3	0.113		0.159		0.151		0.309		0.089					ES3	0.042		0.19		0.139		0.146		0.15					ES3	0.05		0.254		0.234		0.212		0.158
					Pss$	0.818		0.418		0.591		0.336		0.568					Pss$	0.855		0.359		0.193		0.492		0.906					Pss$	0.786		0.695		0.419		0.458		0.568
					ES4	0.098		0.368		0.226		0.393		0.239					ES4	0.077		0.376		0.514		0.286		0.05					ES4	0.115		0.165		0.334		0.308		0.239
			Pre-EOT vs Post-TP
					Low intensity														Medium intensity														High intensity
						Baseline		3 min		6 min		9 min		12 min						Baseline		3 min		6 min		9 min		12 min						Baseline		3 min		6 min		9 min		12 min
					Pre-EOT group														Pre-EOT group														Pre-EOT group
					JH (cm)	53.3432	3.75572	55.1292	3.45568	54.9922	4.4757	56.779	3.24743	55.57	2.93108				JH (cm)	52.315	2.72995	55.439	4.30712	56.0183	4.41225	56.0992	2.51777	57.3635	4.86176				JH (cm)	52.7955	2.69518	55.815	4.48592	57.0902	4.07539	57.2255	2.61427	56.2835	4.944
					PPO (W)	4206.71	221.325	4315.12	165.39	4306.8	227.75	4415.26	186.735	4341.87	159.956				PPO (W)	4144.3	187.396	4333.92	244.705	4369.08	262.556	4374	182.802	4336.99	147.019				PPO (W)	4173.46	183.143	4356.75	259.827	4434.15	254.42	4442.36	190.76	4385.18	309.549
					Ns	215.794	8.54344	219.34	5.85928	218.991	7.32278	222.667	7.57926	220.285	6.70299				Ns	213.793	8.40331	219.946	8.86912	221.116	9.67018	221.573	8.24021	223.749	10.7681				Ns	214.771	8.24349	220.691	9.41383	226.367	11.0602	223.63	8.83069	221.642	11.4976
					SS	4.0325	0.04272	4.0125	0.0732006	4.0075	0.0618466	3.9575	0.0403113	3.9975	0.0718215				SS	4.0325	0.0403113	4.0425	0.0499166	3.9525	0.0788987	3.985	0.0635085	4.01	0.0734847				SS	4.125	0.112101	4.055	0.0613732	3.9525	0.138894	3.985	0.0772442	4.025	0.0768115
					Post-TP group														Post-TP group														Post-TP group
					JH (cm)	52.9025	1.84047	54.7357	2.26943	53.8415	2.42033	55.382	1.39254	54.5873	3.05703				JH (cm)	53.2332	2.3991	54.5265	1.94511	55.7208	2.11287	55.4382	2.52502	54.7842	2.74101				JH (cm)	54.0575	3.12463	54.9847	2.47358	55.3445	1.74506	55.528	2.93436	55.0983	1.77914
					PPO (W)	4179.96	133.872	4291.24	189.106	4236.95	128.061	4330.46	56.804	4282.22	179.143				PPO (W)	4347.26	291.667	4425.76	310.505	4351.02	127.156	4333.88	133.585	4294.18	195.763				PPO (W)	4397.29	349.023	4306.35	151.824	4328.19	103.979	4339.32	161.176	4313.24	96.8129
					Nm	215.012	7.05647	218.742	9.16023	216.85	5.96096	219.968	4.87541	218.335	7.49906				Nm	225.884	22.704	228.712	24.0115	220.637	6.48941	220.042	6.0966	218.798	8.85557				Nm	227.696	24.5488	219.167	7.09691	219.9	6.05385	220.205	6.74148	219.401	5.67195
					SS	4.005	0.108474	3.9825	0.0834166	3.9675	0.148633	4.0225	0.141038	4.0525	0.0853913				SS	4.0425	0.07932	4.0175	0.0991211	3.975	0.128712	3.965	0.0680686	3.995	0.0929157				SS	4.0375	0.0485627	3.97	0.0476095	3.9125	0.0320156	3.92	0.0424264	3.945	0.0208167
					pJH$	0.84		0.855		0.667		0.459		0.659					pJH$	0.631		0.713		0.907		0.724		0.391					pJH$	0.563		0.757		0.461		0.421		0.668
					ES1	0.086		0.077		0.181		0.307		0.186					ES1	0.202		0.156		0.05		0.151		0.353					ES1	0.242		0.131		0.306		0.333		0.181
					pPPO$	0.843		0.855		0.612		0.418		0.637					pPPO$	0.286		0.659		0.906		0.735		0.738					pPPO$	0.299		0.749		0.47		0.441		0.673
					ES2	0.084		0.077		0.213		0.334		0.199					ES2	0.431		0.187		0.051		0.143		0.141					ES2	0.421		0.136		0.3		0.319		0.178
					pNs$	0.892		0.916		0.666		0.571		0.712					pNs$	0.356		0.519		0.937		0.775		0.504					pNs$	0.357		0.805		0.345		0.56		0.739
					ES3	0.057		0.045		0.182		0.238		0.156					ES3	0.378		0.269		0.033		0.121		0.278					ES3	0.377		0.105		0.386		0.244		0.141
					Pss$	0.654		0.608		0.637		0.41		0.362					Pss$	0.83		0.668		0.776		0.682		0.809					Pss$	0.202		0.071		0.595		0.191		0.091
					ES4	0.189		0.216		0.199		0.34		0.373					ES4	0.091		0.181		0.121		0.173		0.103					ES4	0.505		0.666		0.223		0.516		0.634
					$p Pre vs Post
		Comparison of different training intensities
					Pre-EOL														Pre-TP
						Baseline		3 min		6 min		9 min		12 min						Baseline		3 min		6 min		9 min		12 min
					Low intensity														Low intensity
					JH (cm)	53.3432	3.75572	55.1292	3.45568	54.9922	4.4757	56.779	3.24743	55.57	2.93108				JH (cm)	49.6055	3.39738	49.1432	3.54001	51.3678	3.14758	51.9255	3.61522	51.0577	3.43911
					PPO (W)	4206.71	221.325	4315.12	165.39	4306.8	227.75	4415.26	186.735	4341.87	159.956				PPO (W)	4512.1	378.096	4484.05	397.554	4619.07	372.733	4634	384.255	4600.26	387.839
					Ns	215.794	8.54344	219.34	5.85928	218.991	7.32278	222.667	7.57926	220.285	6.70299				Nm	242.611	1962.78	243.968	21.352	249.407	20.449	249.983	20.7924	248.656	20.9819
					SS	4.0325	0.04272	4.0125	0.0732006	4.0075	0.0618466	3.9575	0.0403113	3.9975	0.0718215				SS	4.2825	0.166408	4.23	0.147648	4.1875	0.101119	4.115	0.0714143	4.175	0.103763
					Medium intensity														Medium intensity
					Pre-EOT group														Medium intensity
					JH (cm)	52.315	2.72995	55.439	4.30712	56.0183	4.41225	56.0992	2.51777	57.3635	4.86176				JH (cm)	51.2522	3.25808	51.3663	4.47853	53.1718	3.30516	53.0897	3.25437	52.5282	3.30446
					PPO (W)	4144.3	187.396	4333.92	244.705	4369.08	262.556	4374	182.802	4336.99	147.019				PPO (W)	4612.06	366.463	4594.82	423.961	4728.58	365.451	4723.6	359.958	4689.51	364.959
					Ns	213.793	8.40331	219.946	8.86912	221.116	9.67018	221.573	8.24021	223.749	10.7681				Nm	249.088	20.1024	248.379	22.2677	253.696	20.1274	253.493	19.8896	252.156	20.0678
					SS	4.0325	0.0403113	4.0425	0.0499166	3.9525	0.0788987	3.985	0.0635085	4.01	0.0734847				SS	4.2125	0.101448	4.165	0.13	4.1225	0.0665207	4.0975	0.0464579	4.13	0.0770281
					High intensity														High intensity
					Pre-EOT group														High intensity
					JH (cm)	52.7955	2.69518	55.815	4.48592	57.0902	4.07539	57.2255	2.61427	56.2835	4.944				JH (cm)	52.3518	2.55431	51.8967	1.48775	52.682	3.00907	52.9413	3.74469	52.3845	2.1375
					PPO (W)	4173.46	183.143	4356.75	259.827	4434.15	254.42	4442.36	190.76	4385.18	309.549				PPO (W)	4678.8	332.414	4651.18	273.729	4698.85	347.129	4714.58	389.333	4680.79	310.941
					Ns	214.771	8.24349	220.691	9.41383	226.367	11.0602	223.63	8.83069	221.642	11.4976				Nm	251.744	18.9022	250.604	16.5931	252.517	19.3877	253.147	21.0158	251.813	18.0619
					SS	4.125	0.112101	4.055	0.0613732	3.9525	0.138894	3.985	0.0772442	4.025	0.0768115				SS	4.13	0.0930949	4.095	0.0785281	4.065	0.058023	4.05	0.0483046	4.1075	0.0981071
					FJH	0.11		0.028		0.235		0.163		0.173					FJH	0.799		0.736		0.349		0.128		0.289
					pJH&	0.897		0.973		0.795		0.852		0.844					pJH&	0.479		0.506		0.714		0.882		0.756
					ES1&	0.166		0.084		0.243		0.202		0.208					ES1&	0.447		0.429		0.296		0.179		0.269
					FPPO	0.099		0.034		0.262		0.136		0.059					FPPO	0.218		0.21		0.098		0.068		0.076
					pPPO&	0.906		0.967		0.775		0.875		0.943					pPPO&	0.808		0.814		0.908		0.935		0.927
					ES2&	0.158		0.092		0.256		0.184		0.121					ES2&	0.233		0.229		0.156		0.13		0.138
					FNs	0.057		0.027		0.642		0.063		0.125					FNs	0.199		0.112		0.049		0.035		0.038
					pNs&	0.945		0.973		0.549		0.94		0.884					pNs&	0.823		0.896		0.952		0.965		0.963
					ES3&	0.119		0.082		0.401		0.125		0.177					ES3&	0.223		0.167		0.111		0.094		0.098
					FSS	2.137		0.493		0.412		0.26		0.138					FSS	1.499		1.219		2.502		1.415		0.538
					pSS&	0.174		0.626		0.674		0.776		0.873					pSS&	0.274		0.34		0.137		0.292		0.601
					ES4&	0.731		0.351		0.321		0.255		0.186					ES4&	0.612		0.552		0.791		0.595		0.367
					Post-EOL														Post-TP
						Baseline		3 min		6 min		9 min		12 min						Baseline		3 min		6 min		9 min		12 min
					Low intensity														Low intensity
					JH (cm)	50.5025	4.60308	51.7775	4.922	53.8685	5.0352	53.4838	5.56263	52.5468	5.26507				JH (cm)	52.9025	1.84047	54.7357	2.26943	53.8415	2.42033	55.382	1.39254	54.5873	3.05703
					PPO (W)	4566.55	456.745	4643.94	484.047	4770.87	489.424	4747.51	522.317	4690.64	501.205				PPO (W)	4179.96	133.872	4291.24	189.106	4236.95	128.061	4330.46	56.804	4282.22	179.143
					Ns	247.315	23.7583	250.452	24.9338	255.452	25.1563	254.545	26.4196	252.293	25.5514				Nm	215.012	7.05647	218.742	9.16023	216.85	5.96096	219.968	4.87541	218.335	7.49906
					SS	4.2475	0.23852	4.1375	0.15327	4.135	0.155027	4.255	0.258005	4.2575	0.2529				SS	4.005	0.108474	3.9825	0.0834166	3.9675	0.148633	4.0225	0.141038	4.0525	0.0853913
					Medium intensity														Medium intensity
					JH (cm)	51.8702	4.11265	54.1825	4.71031	55.3485	4.03383	55.2915	3.40441	54.8008	3.48079				JH (cm)	53.2332	2.3991	54.5265	1.94511	55.7208	2.11287	55.4382	2.52502	54.7842	2.74101
					PPO (W)	4649.57	426.706	4789.93	471.313	4860.7	426.072	4857.24	393.221	4827.46	396.814				PPO (W)	4347.26	291.667	4425.76	310.505	4351.02	127.156	4333.88	133.585	4294.18	195.763
					Ns	250.633	22.5776	256.198	24.4657	258.908	22.7262	258.773	21.5036	257.623	21.6099				Nm	225.884	22.704	228.712	24.0115	220.637	6.48941	220.042	6.0966	218.798	8.85557
					SS	4.195	0.153297	4.0825	0.103401	4.0325	0.103078	4.06	0.0912871	4.1225	0.0942956				SS	4.0425	0.07932	4.0175	0.0991211	3.975	0.128712	3.965	0.0680686	3.995	0.0929157
					High intensity														High intensity
					JH (cm)	53.0362	2.64548	55.2688	2.23445	56.1	2.54934	56.2323	2.97347	54.5793	2.67978				JH (cm)	54.0575	3.12463	54.9847	2.47358	55.3445	1.74506	55.528	2.93436	55.0983	1.77914
					PPO (W)	4720.35	341.414	4855.86	321.274	4906.32	340.329	4914.35	365.805	4814.01	347.452				PPO (W)	4397.29	349.023	4306.35	151.824	4328.19	103.979	4339.32	161.176	4313.24	96.8129
					Ns	253.397	19.3292	258.663	18.738	260.615	19.5249	260.941	20.5033	257.066	19.6861				Nm	227.696	24.5488	219.167	7.09691	219.9	6.05385	220.205	6.74148	219.401	5.67195
					SS	4.1475	0.0809835	4.0725	0.0763217	4.0225	0.0788987	4.02	0.0583095	4.07	0.0761577				SS	4.0375	0.0485627	3.97	0.0476095	3.9125	0.0320156	3.92	0.0424264	3.945	0.0208167
					FJH	0.428		0.745		0.321		0.456		0.394					FJH	0.225		0.042		0.888		0.004		0.04
					pJH&	0.664		0.502		0.733		0.648		0.685					pJH&	0.803		0.959		0.445		0.996		0.961
					ES1&	0.327		0.432		0.283		0.338		0.314					ES1&	0.237		0.102		0.471		0.031		0.1
					FPPO	0.14		0.252		0.106		0.154		0.129					FPPO	0.691		0.42		1.008		0.005		0.037
					pPPO&	0.871		0.782		0.9		0.86		0.881					pPPO&	0.526		0.669		0.403		0.995		0.964
					ES2&	0.187		0.251		0.163		0.196		0.18					ES2&	0.416		0.324		0.502		0.036		0.096
					FNs	0.077		0.136		0.054		0.08		0.068					FNs	0.484		0.536		0.423		0.002		0.021
					pNs&	0.927		0.875		0.948		0.923		0.934					pNs&	0.632		0.602		0.667		0.998		0.98
					ES3&	0.139		0.184		0.116		0.142		0.131					ES3&	0.348		0.366		0.325		0.02		0.072
					FSS	0.345		0.367		1.138		2.423		1.428					FSS	0.224		0.382		0.352		1.203		2.123
					pSS&	0.717		0.702		0.363		0.144		0.289					pSS&	0.789		0.693		0.712		0.344		0.176
					ES4&	0.293		0.303		0.533		0.778		0.597					ES4&	0.247		0.309		0.297		0.548		0.728
					& One-way ANOVA for the effect of different training intensities on the same population
		Interaction
		Interval time* training protocol														Interval time * training intensity
						Pre					Post									Interval time		Interval time * training intensity
						Interval time		Interval time* training protocol			Interval time		Interval time* training protocol							F	p	F	p
						F	p	F	p		F	p	F	p				Pre-EOL	JH	18.974	<0.001	1.323	0.264
				Low intensity	JH	10.389	0.002	1.917	0.19		5.57	0.003	1.689	0.185					PPO	14.428	<0.001	0.6	0.771
					PPO	9.177	<0.001	1.944	0.128		5.57	0.003	1.689	0.185					Ns	15.556	<0.001	1.822	0.105
					Ns	11.598	<0.001	1.699	0.183		6.147	0.001	2.115	0.11					SS	6.708	0.011	1.319	0.307
					SS	6.406	0.001	1.09	0.384		5.266	0.034	0.873	0.424
																		Pre-TP	JH	9.676	<0.001	1.036	0.428
				Medium intensity	JH	11.912	<0.001	3.584	0.02		18.202	<0.001	0.923	0.467					PPO	10.55	<0.001	0.979	0.468
					PPO	7.401	<0.001	1.937	0.137		1.195	0.325	1.579	0.255					Ns	10.927	<0.001	1.496	0.193
					Ns	13.914	<0.001	3.775	0.016		0.372	0.576	1.49	0.269					SS	7.719	<0.001	0.55	0.811
					SS	3.72	0.017	0.651	0.632		12.582	<0.001	2.477	0.071
																		Post-EOL	JH	38.085	<0.001	1.01	0.428
				High intensity	JH	5.538	0.003	3.809	0.016		17.124	<0.001	3.044	0.037	(Figure 1)				PPO	38.085	<0.001	1.01	0.428
					PPO	5.538	0.003	3.809	0.016		0.777	0.427	2.292	0.175					Ns	37.712	<0.001	0.985	0.44
					Ns	4.561	0.007	3.042	0.037		0.206	0.674	1.833	0.224					SS	13.702	<0.001	2.552	0.072
					SS	5.48	0.003	0.994	0.43		16.842	<0.001	0.155	0.859
																		Post-TP	JH	6.207	0.001	0.721	0.672
																			PPO	0.257	0.749	0.65	0.617
																			Ns	0.539	0.55	0.678	0.583
																			SS	6.05	0.001	2.5	0.029	(Figure 2)
